# Supplementary material for: Bioinformatics prediction of differential miRNAs in non-small cell lung cancer
Source: PLoS One. 2021 Jul 21;16(7):e0254854. doi: 10.1371/journal.pone.0254854 (PMC8294502; doi:10.1371/journal.pone.0254854)
Supplement: S1 File — (ZIP) [file pone.0254854.s001.zip]

Archive with 6 entries (5 files):
- S1_File/Source code used for bioinformatics analysis/
- S1_File/Source code used for bioinformatics analysis/all.nodes.Up.txt
- S1_File/Source code used for bioinformatics analysis/Exp.miRNA.txt
- S1_File/Source code used for bioinformatics analysis/LUSC.DEG.miRNA.GSE135918.txt
- S1_File/Source code used for bioinformatics analysis/LUSC.DEG.miRNA.txt
- S1_File/Source code used for bioinformatics analysis/NSCLC.r
