# Supplementary material for: Bioinformatics prediction of differential miRNAs in non-small cell lung cancer
Source: PLoS One. 2021 Jul 21;16(7):e0254854. doi: 10.1371/journal.pone.0254854 (PMC8294502; doi:10.1371/journal.pone.0254854)
Supplement: S1 File — (ZIP) [file pone.0254854.s001.zip › S1_File/Source code used for bioinformatics analysis/all.nodes.Up.txt]

miRNA	Target	type
hsa-mir-519d	HIST1H2BD	gene
hsa-mir-519d	HIST1H2BD	gene
hsa-mir-519d	HIST1H2BD	gene
hsa-mir-519d	HIST1H2BD	gene
hsa-mir-519d	HIST1H2BD	gene
hsa-mir-519d	PAK6	gene
hsa-mir-519d	PAK6	gene
hsa-mir-519d	PAK6	gene
hsa-mir-519d	PAK6	gene
hsa-mir-519d	PAK6	gene
hsa-mir-519d	E2F2	gene
hsa-mir-519d	E2F2	gene
hsa-mir-519d	E2F2	gene
hsa-mir-519d	E2F2	gene
hsa-mir-519d	E2F2	gene
hsa-mir-519d	KNTC1	gene
hsa-mir-519d	KNTC1	gene
hsa-mir-519d	KNTC1	gene
hsa-mir-519d	KNTC1	gene
hsa-mir-519d	KNTC1	gene
hsa-mir-519d	SLC24A2	gene
hsa-mir-519d	SLC24A2	gene
hsa-mir-519d	SLC24A2	gene
hsa-mir-519d	SLC24A2	gene
hsa-mir-519d	SLC24A2	gene
hsa-mir-519d	AGMAT	gene
hsa-mir-519d	AGMAT	gene
hsa-mir-519d	AGMAT	gene
hsa-mir-519d	AGMAT	gene
hsa-mir-519d	AGMAT	gene
hsa-mir-519d	MFSD2A	gene
hsa-mir-519d	MFSD2A	gene
hsa-mir-519d	MFSD2A	gene
hsa-mir-519d	MFSD2A	gene
hsa-mir-519d	MFSD2A	gene
hsa-mir-519d	NCAPD2	gene
hsa-mir-519d	NCAPD2	gene
hsa-mir-519d	NCAPD2	gene
hsa-mir-519d	NCAPD2	gene
hsa-mir-519d	NCAPD2	gene
hsa-mir-519d	KPNA2	gene
hsa-mir-519d	KPNA2	gene
hsa-mir-519d	KPNA2	gene
hsa-mir-519d	KPNA2	gene
hsa-mir-519d	KPNA2	gene
hsa-mir-519d	KIF23	gene
hsa-mir-519d	KIF23	gene
hsa-mir-519d	KIF23	gene
hsa-mir-519d	KIF23	gene
hsa-mir-519d	KIF23	gene
hsa-mir-519d	CHAF1A	gene
hsa-mir-519d	CHAF1A	gene
hsa-mir-519d	CHAF1A	gene
hsa-mir-519d	CHAF1A	gene
hsa-mir-519d	CHAF1A	gene
hsa-mir-519d	HIST1H2BG	gene
hsa-mir-519d	HIST1H2BG	gene
hsa-mir-519d	HIST1H2BG	gene
hsa-mir-519d	HIST1H2BG	gene
hsa-mir-519d	HIST1H2BG	gene
hsa-mir-519d	KIF23	gene
hsa-mir-519d	KIF23	gene
hsa-mir-519d	KIF23	gene
hsa-mir-519d	KIF23	gene
hsa-mir-519d	KIF23	gene
hsa-mir-519d	MORC1	gene
hsa-mir-519d	MORC1	gene
hsa-mir-519d	MORC1	gene
hsa-mir-519d	MORC1	gene
hsa-mir-519d	MORC1	gene
hsa-mir-519d	CYBRD1	gene
hsa-mir-519d	CYBRD1	gene
hsa-mir-519d	CYBRD1	gene
hsa-mir-519d	CYBRD1	gene
hsa-mir-519d	CYBRD1	gene
hsa-mir-519d	KPNA2	gene
hsa-mir-519d	KPNA2	gene
hsa-mir-519d	KPNA2	gene
hsa-mir-519d	KPNA2	gene
hsa-mir-519d	KPNA2	gene
hsa-mir-519d	KIF23	gene
hsa-mir-519d	KIF23	gene
hsa-mir-519d	KIF23	gene
hsa-mir-519d	KIF23	gene
hsa-mir-519d	KIF23	gene
hsa-mir-519d	ELAVL2	gene
hsa-mir-519d	ELAVL2	gene
hsa-mir-519d	ELAVL2	gene
hsa-mir-519d	ELAVL2	gene
hsa-mir-519d	ELAVL2	gene
hsa-mir-519d	ATAD2	gene
hsa-mir-519d	ATAD2	gene
hsa-mir-519d	ATAD2	gene
hsa-mir-519d	ATAD2	gene
hsa-mir-519d	ATAD2	gene
hsa-mir-519d	CAV1	gene
hsa-mir-519d	CAV1	gene
hsa-mir-519d	CAV1	gene
hsa-mir-519d	CAV1	gene
hsa-mir-519d	CAV1	gene
hsa-mir-519d	MYPN	gene
hsa-mir-519d	MYPN	gene
hsa-mir-519d	MYPN	gene
hsa-mir-519d	MYPN	gene
hsa-mir-519d	MYPN	gene
hsa-mir-519d	PMAIP1	gene
hsa-mir-519d	PMAIP1	gene
hsa-mir-519d	PMAIP1	gene
hsa-mir-519d	PMAIP1	gene
hsa-mir-519d	PMAIP1	gene
hsa-mir-519d	KCNA7	gene
hsa-mir-519d	KCNA7	gene
hsa-mir-519d	KCNA7	gene
hsa-mir-519d	KCNA7	gene
hsa-mir-519d	KCNA7	gene
hsa-mir-519d	TMEM200C	gene
hsa-mir-519d	TMEM200C	gene
hsa-mir-519d	TMEM200C	gene
hsa-mir-519d	TMEM200C	gene
hsa-mir-519d	TMEM200C	gene
hsa-mir-519d	F2RL3	gene
hsa-mir-519d	F2RL3	gene
hsa-mir-519d	F2RL3	gene
hsa-mir-519d	F2RL3	gene
hsa-mir-519d	F2RL3	gene
hsa-mir-519d	CKAP2	gene
hsa-mir-519d	CKAP2	gene
hsa-mir-519d	CKAP2	gene
hsa-mir-519d	CKAP2	gene
hsa-mir-519d	CKAP2	gene
hsa-mir-519d	TGFBR2	gene
hsa-mir-519d	TGFBR2	gene
hsa-mir-519d	TGFBR2	gene
hsa-mir-519d	TGFBR2	gene
hsa-mir-519d	TGFBR2	gene
hsa-mir-519d	UNC45B	gene
hsa-mir-519d	UNC45B	gene
hsa-mir-519d	UNC45B	gene
hsa-mir-519d	UNC45B	gene
hsa-mir-519d	UNC45B	gene
hsa-mir-519d	TSKU	gene
hsa-mir-519d	TSKU	gene
hsa-mir-519d	TSKU	gene
hsa-mir-519d	TSKU	gene
hsa-mir-519d	TSKU	gene
hsa-mir-519d	TGFBR2	gene
hsa-mir-519d	TGFBR2	gene
hsa-mir-519d	TGFBR2	gene
hsa-mir-519d	TGFBR2	gene
hsa-mir-519d	TGFBR2	gene
hsa-mir-519d	CABLES1	gene
hsa-mir-519d	CABLES1	gene
hsa-mir-519d	CABLES1	gene
hsa-mir-519d	CABLES1	gene
hsa-mir-519d	CABLES1	gene
hsa-mir-519d	SLC6A4	gene
hsa-mir-519d	SLC6A4	gene
hsa-mir-519d	SLC6A4	gene
hsa-mir-519d	SLC6A4	gene
hsa-mir-519d	SLC6A4	gene
hsa-mir-519d	KPNA2	gene
hsa-mir-519d	KPNA2	gene
hsa-mir-519d	KPNA2	gene
hsa-mir-519d	KPNA2	gene
hsa-mir-519d	KPNA2	gene
hsa-mir-519d	CCDC140	gene
hsa-mir-519d	CCDC140	gene
hsa-mir-519d	CCDC140	gene
hsa-mir-519d	CCDC140	gene
hsa-mir-519d	CCDC140	gene
hsa-mir-519d	FAM166B	gene
hsa-mir-519d	FAM166B	gene
hsa-mir-519d	FAM166B	gene
hsa-mir-519d	FAM166B	gene
hsa-mir-519d	FAM166B	gene
hsa-mir-519d	EPHA6	gene
hsa-mir-519d	EPHA6	gene
hsa-mir-519d	EPHA6	gene
hsa-mir-519d	EPHA6	gene
hsa-mir-519d	EPHA6	gene
hsa-mir-519d	KPNA2	gene
hsa-mir-519d	KPNA2	gene
hsa-mir-519d	KPNA2	gene
hsa-mir-519d	KPNA2	gene
hsa-mir-519d	KPNA2	gene
hsa-mir-519d	MELK	gene
hsa-mir-519d	MELK	gene
hsa-mir-519d	MELK	gene
hsa-mir-519d	MELK	gene
hsa-mir-519d	MELK	gene
hsa-mir-519d	HSPA4L	gene
hsa-mir-519d	HSPA4L	gene
hsa-mir-519d	HSPA4L	gene
hsa-mir-519d	HSPA4L	gene
hsa-mir-519d	HSPA4L	gene
hsa-mir-519d	SLC16A9	gene
hsa-mir-519d	SLC16A9	gene
hsa-mir-519d	SLC16A9	gene
hsa-mir-519d	SLC16A9	gene
hsa-mir-519d	SLC16A9	gene
hsa-mir-519d	VGLL2	gene
hsa-mir-519d	VGLL2	gene
hsa-mir-519d	VGLL2	gene
hsa-mir-519d	VGLL2	gene
hsa-mir-519d	VGLL2	gene
hsa-mir-519d	TM4SF5	gene
hsa-mir-519d	TM4SF5	gene
hsa-mir-519d	TM4SF5	gene
hsa-mir-519d	TM4SF5	gene
hsa-mir-519d	TM4SF5	gene
hsa-mir-519d	A1CF	gene
hsa-mir-519d	A1CF	gene
hsa-mir-519d	A1CF	gene
hsa-mir-519d	A1CF	gene
hsa-mir-519d	A1CF	gene
hsa-mir-519d	KCNB1	gene
hsa-mir-519d	KCNB1	gene
hsa-mir-519d	KCNB1	gene
hsa-mir-519d	KCNB1	gene
hsa-mir-519d	KCNB1	gene
hsa-mir-519d	BMP2	gene
hsa-mir-519d	BMP2	gene
hsa-mir-519d	BMP2	gene
hsa-mir-519d	BMP2	gene
hsa-mir-519d	BMP2	gene
hsa-mir-519d	PIWIL2	gene
hsa-mir-519d	PIWIL2	gene
hsa-mir-519d	PIWIL2	gene
hsa-mir-519d	PIWIL2	gene
hsa-mir-519d	PIWIL2	gene
hsa-mir-519d	KIF6	gene
hsa-mir-519d	KIF6	gene
hsa-mir-519d	KIF6	gene
hsa-mir-519d	KIF6	gene
hsa-mir-519d	KIF6	gene
hsa-mir-519d	HIST1H2BJ	gene
hsa-mir-519d	HIST1H2BJ	gene
hsa-mir-519d	HIST1H2BJ	gene
hsa-mir-519d	HIST1H2BJ	gene
hsa-mir-519d	HIST1H2BJ	gene
hsa-mir-519d	SMAD6	gene
hsa-mir-519d	SMAD6	gene
hsa-mir-519d	SMAD6	gene
hsa-mir-519d	SMAD6	gene
hsa-mir-519d	SMAD6	gene
hsa-mir-519d	KLF6	gene
hsa-mir-519d	KLF6	gene
hsa-mir-519d	KLF6	gene
hsa-mir-519d	KLF6	gene
hsa-mir-519d	KLF6	gene
hsa-mir-519d	SDR16C5	gene
hsa-mir-519d	SDR16C5	gene
hsa-mir-519d	SDR16C5	gene
hsa-mir-519d	SDR16C5	gene
hsa-mir-519d	SDR16C5	gene
hsa-mir-519d	GRK7	gene
hsa-mir-519d	GRK7	gene
hsa-mir-519d	GRK7	gene
hsa-mir-519d	GRK7	gene
hsa-mir-519d	GRK7	gene
hsa-mir-519d	HOXA13	gene
hsa-mir-519d	HOXA13	gene
hsa-mir-519d	HOXA13	gene
hsa-mir-519d	HOXA13	gene
hsa-mir-519d	HOXA13	gene
hsa-mir-519d	ABCG8	gene
hsa-mir-519d	ABCG8	gene
hsa-mir-519d	ABCG8	gene
hsa-mir-519d	ABCG8	gene
hsa-mir-519d	ABCG8	gene
hsa-mir-519d	RCCD1	gene
hsa-mir-519d	RCCD1	gene
hsa-mir-519d	RCCD1	gene
hsa-mir-519d	RCCD1	gene
hsa-mir-519d	RCCD1	gene
hsa-mir-519d	TSKU	gene
hsa-mir-519d	TSKU	gene
hsa-mir-519d	TSKU	gene
hsa-mir-519d	TSKU	gene
hsa-mir-519d	TSKU	gene
hsa-mir-519d	APOH	gene
hsa-mir-519d	APOH	gene
hsa-mir-519d	APOH	gene
hsa-mir-519d	APOH	gene
hsa-mir-519d	APOH	gene
hsa-mir-519d	SLC7A11	gene
hsa-mir-519d	SLC7A11	gene
hsa-mir-519d	SLC7A11	gene
hsa-mir-519d	SLC7A11	gene
hsa-mir-519d	SLC7A11	gene
hsa-mir-519d	DPYSL2	gene
hsa-mir-519d	DPYSL2	gene
hsa-mir-519d	DPYSL2	gene
hsa-mir-519d	DPYSL2	gene
hsa-mir-519d	DPYSL2	gene
hsa-mir-519d	SLC22A3	gene
hsa-mir-519d	SLC22A3	gene
hsa-mir-519d	SLC22A3	gene
hsa-mir-519d	SLC22A3	gene
hsa-mir-519d	SLC22A3	gene
hsa-mir-519d	DAPK2	gene
hsa-mir-519d	DAPK2	gene
hsa-mir-519d	DAPK2	gene
hsa-mir-519d	DAPK2	gene
hsa-mir-519d	DAPK2	gene
hsa-mir-519d	STON2	gene
hsa-mir-519d	STON2	gene
hsa-mir-519d	STON2	gene
hsa-mir-519d	STON2	gene
hsa-mir-519d	STON2	gene
hsa-mir-519d	TGFBR2	gene
hsa-mir-519d	TGFBR2	gene
hsa-mir-519d	TGFBR2	gene
hsa-mir-519d	TGFBR2	gene
hsa-mir-519d	TGFBR2	gene
hsa-mir-519d	BAGE5	gene
hsa-mir-519d	BAGE5	gene
hsa-mir-519d	BAGE5	gene
hsa-mir-519d	BAGE5	gene
hsa-mir-519d	BAGE5	gene
hsa-mir-519d	GATA6	gene
hsa-mir-519d	GATA6	gene
hsa-mir-519d	GATA6	gene
hsa-mir-519d	GATA6	gene
hsa-mir-519d	GATA6	gene
hsa-mir-519d	CAMK2N2	gene
hsa-mir-519d	CAMK2N2	gene
hsa-mir-519d	CAMK2N2	gene
hsa-mir-519d	CAMK2N2	gene
hsa-mir-519d	CAMK2N2	gene
hsa-mir-519d	MYADM	gene
hsa-mir-519d	MYADM	gene
hsa-mir-519d	MYADM	gene
hsa-mir-519d	MYADM	gene
hsa-mir-519d	MYADM	gene
hsa-mir-519d	RACGAP1	gene
hsa-mir-519d	RACGAP1	gene
hsa-mir-519d	RACGAP1	gene
hsa-mir-519d	RACGAP1	gene
hsa-mir-519d	RACGAP1	gene
hsa-mir-519d	HMGB3	gene
hsa-mir-519d	HMGB3	gene
hsa-mir-519d	HMGB3	gene
hsa-mir-519d	HMGB3	gene
hsa-mir-519d	HMGB3	gene
hsa-mir-519d	PTGIS	gene
hsa-mir-519d	PTGIS	gene
hsa-mir-519d	PTGIS	gene
hsa-mir-519d	PTGIS	gene
hsa-mir-519d	PTGIS	gene
hsa-mir-519d	ANKS4B	gene
hsa-mir-519d	ANKS4B	gene
hsa-mir-519d	ANKS4B	gene
hsa-mir-519d	ANKS4B	gene
hsa-mir-519d	ANKS4B	gene
hsa-mir-519d	ERVMER34-1	gene
hsa-mir-519d	ERVMER34-1	gene
hsa-mir-519d	ERVMER34-1	gene
hsa-mir-519d	ERVMER34-1	gene
hsa-mir-519d	ERVMER34-1	gene
hsa-mir-519d	PKMYT1	gene
hsa-mir-519d	PKMYT1	gene
hsa-mir-519d	PKMYT1	gene
hsa-mir-519d	PKMYT1	gene
hsa-mir-519d	PKMYT1	gene
hsa-mir-519d	PDE4C	gene
hsa-mir-519d	PDE4C	gene
hsa-mir-519d	PDE4C	gene
hsa-mir-519d	PDE4C	gene
hsa-mir-519d	PDE4C	gene
hsa-mir-519d	TMEM196	gene
hsa-mir-519d	TMEM196	gene
hsa-mir-519d	TMEM196	gene
hsa-mir-519d	TMEM196	gene
hsa-mir-519d	TMEM196	gene
hsa-mir-519d	KPNA2	gene
hsa-mir-519d	KPNA2	gene
hsa-mir-519d	KPNA2	gene
hsa-mir-519d	KPNA2	gene
hsa-mir-519d	KPNA2	gene
hsa-mir-519d	FAM83D	gene
hsa-mir-519d	FAM83D	gene
hsa-mir-519d	FAM83D	gene
hsa-mir-519d	FAM83D	gene
hsa-mir-519d	FAM83D	gene
hsa-mir-519d	QRFPR	gene
hsa-mir-519d	QRFPR	gene
hsa-mir-519d	QRFPR	gene
hsa-mir-519d	QRFPR	gene
hsa-mir-519d	QRFPR	gene
hsa-mir-519d	DSPP	gene
hsa-mir-519d	DSPP	gene
hsa-mir-519d	DSPP	gene
hsa-mir-519d	DSPP	gene
hsa-mir-519d	DSPP	gene
hsa-mir-519d	PTGFRN	gene
hsa-mir-519d	PTGFRN	gene
hsa-mir-519d	PTGFRN	gene
hsa-mir-519d	PTGFRN	gene
hsa-mir-519d	PTGFRN	gene
hsa-mir-519d	ZNF280B	gene
hsa-mir-519d	ZNF280B	gene
hsa-mir-519d	ZNF280B	gene
hsa-mir-519d	ZNF280B	gene
hsa-mir-519d	ZNF280B	gene
hsa-mir-519d	SALL3	gene
hsa-mir-519d	SALL3	gene
hsa-mir-519d	SALL3	gene
hsa-mir-519d	SALL3	gene
hsa-mir-519d	SALL3	gene
hsa-mir-519d	TMEM200C	gene
hsa-mir-519d	TMEM200C	gene
hsa-mir-519d	TMEM200C	gene
hsa-mir-519d	TMEM200C	gene
hsa-mir-519d	TMEM200C	gene
hsa-mir-519d	PIWIL2	gene
hsa-mir-519d	PIWIL2	gene
hsa-mir-519d	PIWIL2	gene
hsa-mir-519d	PIWIL2	gene
hsa-mir-519d	PIWIL2	gene
hsa-mir-519d	GATA6	gene
hsa-mir-519d	GATA6	gene
hsa-mir-519d	GATA6	gene
hsa-mir-519d	GATA6	gene
hsa-mir-519d	GATA6	gene
hsa-mir-519d	GINS3	gene
hsa-mir-519d	GINS3	gene
hsa-mir-519d	GINS3	gene
hsa-mir-519d	GINS3	gene
hsa-mir-519d	GINS3	gene
hsa-mir-519d	PIWIL2	gene
hsa-mir-519d	PIWIL2	gene
hsa-mir-519d	PIWIL2	gene
hsa-mir-519d	PIWIL2	gene
hsa-mir-519d	PIWIL2	gene
hsa-mir-519d	FZD9	gene
hsa-mir-519d	FZD9	gene
hsa-mir-519d	FZD9	gene
hsa-mir-519d	FZD9	gene
hsa-mir-519d	FZD9	gene
hsa-mir-519d	HOXD11	gene
hsa-mir-519d	HOXD11	gene
hsa-mir-519d	HOXD11	gene
hsa-mir-519d	HOXD11	gene
hsa-mir-519d	HOXD11	gene
hsa-mir-519d	SALL3	gene
hsa-mir-519d	SALL3	gene
hsa-mir-519d	SALL3	gene
hsa-mir-519d	SALL3	gene
hsa-mir-519d	SALL3	gene
hsa-mir-519d	EGLN3	gene
hsa-mir-519d	EGLN3	gene
hsa-mir-519d	EGLN3	gene
hsa-mir-519d	EGLN3	gene
hsa-mir-519d	EGLN3	gene
hsa-mir-519d	GINS4	gene
hsa-mir-519d	GINS4	gene
hsa-mir-519d	GINS4	gene
hsa-mir-519d	GINS4	gene
hsa-mir-519d	GINS4	gene
hsa-mir-519d	KRT10	gene
hsa-mir-519d	KRT10	gene
hsa-mir-519d	KRT10	gene
hsa-mir-519d	KRT10	gene
hsa-mir-519d	KRT10	gene
hsa-mir-519d	AGMAT	gene
hsa-mir-519d	AGMAT	gene
hsa-mir-519d	AGMAT	gene
hsa-mir-519d	AGMAT	gene
hsa-mir-519d	AGMAT	gene
hsa-mir-519d	CYB5A	gene
hsa-mir-519d	CYB5A	gene
hsa-mir-519d	CYB5A	gene
hsa-mir-519d	CYB5A	gene
hsa-mir-519d	CYB5A	gene
hsa-mir-519d	HMGB3	gene
hsa-mir-519d	HMGB3	gene
hsa-mir-519d	HMGB3	gene
hsa-mir-519d	HMGB3	gene
hsa-mir-519d	HMGB3	gene
hsa-mir-519d	CCNF	gene
hsa-mir-519d	CCNF	gene
hsa-mir-519d	CCNF	gene
hsa-mir-519d	CCNF	gene
hsa-mir-519d	CCNF	gene
hsa-mir-519d	SMOC1	gene
hsa-mir-519d	SMOC1	gene
hsa-mir-519d	SMOC1	gene
hsa-mir-519d	SMOC1	gene
hsa-mir-519d	SMOC1	gene
hsa-mir-519d	KRT10	gene
hsa-mir-519d	KRT10	gene
hsa-mir-519d	KRT10	gene
hsa-mir-519d	KRT10	gene
hsa-mir-519d	KRT10	gene
hsa-mir-519d	TMEM100	gene
hsa-mir-519d	TMEM100	gene
hsa-mir-519d	TMEM100	gene
hsa-mir-519d	TMEM100	gene
hsa-mir-519d	TMEM100	gene
hsa-mir-519d	MYLK3	gene
hsa-mir-519d	MYLK3	gene
hsa-mir-519d	MYLK3	gene
hsa-mir-519d	MYLK3	gene
hsa-mir-519d	MYLK3	gene
hsa-mir-519d	KRT10	gene
hsa-mir-519d	KRT10	gene
hsa-mir-519d	KRT10	gene
hsa-mir-519d	KRT10	gene
hsa-mir-519d	KRT10	gene
hsa-mir-519d	KCNA7	gene
hsa-mir-519d	KCNA7	gene
hsa-mir-519d	KCNA7	gene
hsa-mir-519d	KCNA7	gene
hsa-mir-519d	KCNA7	gene
hsa-mir-519d	SLC22A3	gene
hsa-mir-519d	SLC22A3	gene
hsa-mir-519d	SLC22A3	gene
hsa-mir-519d	SLC22A3	gene
hsa-mir-519d	SLC22A3	gene
hsa-mir-519d	KRT10	gene
hsa-mir-519d	KRT10	gene
hsa-mir-519d	KRT10	gene
hsa-mir-519d	KRT10	gene
hsa-mir-519d	KRT10	gene
hsa-mir-519d	PIWIL2	gene
hsa-mir-519d	PIWIL2	gene
hsa-mir-519d	PIWIL2	gene
hsa-mir-519d	PIWIL2	gene
hsa-mir-519d	PIWIL2	gene
hsa-mir-519d	ZYG11A	gene
hsa-mir-519d	ZYG11A	gene
hsa-mir-519d	ZYG11A	gene
hsa-mir-519d	ZYG11A	gene
hsa-mir-519d	ZYG11A	gene
hsa-mir-519d	GINS4	gene
hsa-mir-519d	GINS4	gene
hsa-mir-519d	GINS4	gene
hsa-mir-519d	GINS4	gene
hsa-mir-519d	GINS4	gene
hsa-mir-519d	RRM2	gene
hsa-mir-519d	RRM2	gene
hsa-mir-519d	RRM2	gene
hsa-mir-519d	RRM2	gene
hsa-mir-519d	RRM2	gene
hsa-mir-519d	HMGB3	gene
hsa-mir-519d	HMGB3	gene
hsa-mir-519d	HMGB3	gene
hsa-mir-519d	HMGB3	gene
hsa-mir-519d	HMGB3	gene
hsa-mir-519d	GATA6	gene
hsa-mir-519d	GATA6	gene
hsa-mir-519d	GATA6	gene
hsa-mir-519d	GATA6	gene
hsa-mir-519d	GATA6	gene
hsa-mir-519d	FRMD6	gene
hsa-mir-519d	FRMD6	gene
hsa-mir-519d	FRMD6	gene
hsa-mir-519d	FRMD6	gene
hsa-mir-519d	FRMD6	gene
hsa-mir-519d	KPNA2	gene
hsa-mir-519d	KPNA2	gene
hsa-mir-519d	KPNA2	gene
hsa-mir-519d	KPNA2	gene
hsa-mir-519d	KPNA2	gene
hsa-mir-519d	SEMA4B	gene
hsa-mir-519d	SEMA4B	gene
hsa-mir-519d	SEMA4B	gene
hsa-mir-519d	SEMA4B	gene
hsa-mir-519d	SEMA4B	gene
hsa-mir-519d	SH3BP5	gene
hsa-mir-519d	SH3BP5	gene
hsa-mir-519d	SH3BP5	gene
hsa-mir-519d	SH3BP5	gene
hsa-mir-519d	SH3BP5	gene
hsa-mir-519d	KRT10	gene
hsa-mir-519d	KRT10	gene
hsa-mir-519d	KRT10	gene
hsa-mir-519d	KRT10	gene
hsa-mir-519d	KRT10	gene
hsa-mir-519d	SKA1	gene
hsa-mir-519d	SKA1	gene
hsa-mir-519d	SKA1	gene
hsa-mir-519d	SKA1	gene
hsa-mir-519d	SKA1	gene
hsa-mir-519d	GATA6	gene
hsa-mir-519d	GATA6	gene
hsa-mir-519d	GATA6	gene
hsa-mir-519d	GATA6	gene
hsa-mir-519d	GATA6	gene
hsa-mir-519d	POLQ	gene
hsa-mir-519d	POLQ	gene
hsa-mir-519d	POLQ	gene
hsa-mir-519d	POLQ	gene
hsa-mir-519d	POLQ	gene
hsa-mir-519d	TGFBR2	gene
hsa-mir-519d	TGFBR2	gene
hsa-mir-519d	TGFBR2	gene
hsa-mir-519d	TGFBR2	gene
hsa-mir-519d	TGFBR2	gene
hsa-mir-519d	PKMYT1	gene
hsa-mir-519d	PKMYT1	gene
hsa-mir-519d	PKMYT1	gene
hsa-mir-519d	PKMYT1	gene
hsa-mir-519d	PKMYT1	gene
hsa-mir-519d	PIWIL2	gene
hsa-mir-519d	PIWIL2	gene
hsa-mir-519d	PIWIL2	gene
hsa-mir-519d	PIWIL2	gene
hsa-mir-519d	PIWIL2	gene
hsa-mir-519d	CPS1	gene
hsa-mir-519d	CPS1	gene
hsa-mir-519d	CPS1	gene
hsa-mir-519d	CPS1	gene
hsa-mir-519d	CPS1	gene
hsa-mir-519d	KPNA2	gene
hsa-mir-519d	KPNA2	gene
hsa-mir-519d	KPNA2	gene
hsa-mir-519d	KPNA2	gene
hsa-mir-519d	KPNA2	gene
hsa-mir-519d	STAC2	gene
hsa-mir-519d	STAC2	gene
hsa-mir-519d	STAC2	gene
hsa-mir-519d	STAC2	gene
hsa-mir-519d	STAC2	gene
hsa-mir-519d	RRM2	gene
hsa-mir-519d	RRM2	gene
hsa-mir-519d	RRM2	gene
hsa-mir-519d	RRM2	gene
hsa-mir-519d	RRM2	gene
hsa-mir-519d	FZD9	gene
hsa-mir-519d	FZD9	gene
hsa-mir-519d	FZD9	gene
hsa-mir-519d	FZD9	gene
hsa-mir-519d	FZD9	gene
hsa-mir-519d	ITGA9	gene
hsa-mir-519d	ITGA9	gene
hsa-mir-519d	ITGA9	gene
hsa-mir-519d	ITGA9	gene
hsa-mir-519d	ITGA9	gene
hsa-mir-519d	MKI67	gene
hsa-mir-519d	MKI67	gene
hsa-mir-519d	MKI67	gene
hsa-mir-519d	MKI67	gene
hsa-mir-519d	MKI67	gene
hsa-mir-519d	FZD9	gene
hsa-mir-519d	FZD9	gene
hsa-mir-519d	FZD9	gene
hsa-mir-519d	FZD9	gene
hsa-mir-519d	FZD9	gene
hsa-mir-519d	lnc-PTGFR-1	lncRNA
hsa-mir-519d	lnc-TRIM43-7	lncRNA
hsa-mir-519d	lnc-TRIM43-7	lncRNA
hsa-mir-519d	lnc-CD180-2	lncRNA
hsa-mir-519d	lnc-ITLN2-1	lncRNA
hsa-mir-519d	lnc-PTGFR-1	lncRNA
hsa-mir-519d	lnc-TRIM43-7	lncRNA
hsa-mir-519d	lnc-TRIM43-7	lncRNA
hsa-mir-519d	lnc-CD180-2	lncRNA
hsa-mir-519d	lnc-ITLN2-1	lncRNA
hsa-mir-519d	lnc-PTGFR-1	lncRNA
hsa-mir-519d	lnc-TRIM43-7	lncRNA
hsa-mir-519d	lnc-TRIM43-7	lncRNA
hsa-mir-519d	lnc-CD180-2	lncRNA
hsa-mir-519d	lnc-ITLN2-1	lncRNA
hsa-mir-519d	lnc-PTGFR-1	lncRNA
hsa-mir-519d	lnc-TRIM43-7	lncRNA
hsa-mir-519d	lnc-TRIM43-7	lncRNA
hsa-mir-519d	lnc-CD180-2	lncRNA
hsa-mir-519d	lnc-ITLN2-1	lncRNA
hsa-mir-519d	lnc-PTGFR-1	lncRNA
hsa-mir-519d	lnc-TRIM43-7	lncRNA
hsa-mir-519d	lnc-TRIM43-7	lncRNA
hsa-mir-519d	lnc-CD180-2	lncRNA
hsa-mir-519d	lnc-ITLN2-1	lncRNA
hsa-mir-519d	lnc-PTGFR-1	lncRNA
hsa-mir-519d	lnc-TRIM43-7	lncRNA
hsa-mir-519d	lnc-TRIM43-7	lncRNA
hsa-mir-519d	lnc-CD180-2	lncRNA
hsa-mir-519d	lnc-ITLN2-1	lncRNA
hsa-mir-519d	lnc-PTGFR-1	lncRNA
hsa-mir-519d	lnc-TRIM43-7	lncRNA
hsa-mir-519d	lnc-TRIM43-7	lncRNA
hsa-mir-519d	lnc-CD180-2	lncRNA
hsa-mir-519d	lnc-ITLN2-1	lncRNA
hsa-mir-519d	lnc-PTGFR-1	lncRNA
hsa-mir-519d	lnc-TRIM43-7	lncRNA
hsa-mir-519d	lnc-TRIM43-7	lncRNA
hsa-mir-519d	lnc-CD180-2	lncRNA
hsa-mir-519d	lnc-ITLN2-1	lncRNA
hsa-mir-519d	lnc-PTGFR-1	lncRNA
hsa-mir-519d	lnc-TRIM43-7	lncRNA
hsa-mir-519d	lnc-TRIM43-7	lncRNA
hsa-mir-519d	lnc-CD180-2	lncRNA
hsa-mir-519d	lnc-ITLN2-1	lncRNA
hsa-mir-519d	lnc-PTGFR-1	lncRNA
hsa-mir-519d	lnc-TRIM43-7	lncRNA
hsa-mir-519d	lnc-TRIM43-7	lncRNA
hsa-mir-519d	lnc-CD180-2	lncRNA
hsa-mir-519d	lnc-ITLN2-1	lncRNA
hsa-mir-519d	lnc-PTGFR-1	lncRNA
hsa-mir-519d	lnc-TRIM43-7	lncRNA
hsa-mir-519d	lnc-TRIM43-7	lncRNA
hsa-mir-519d	lnc-CD180-2	lncRNA
hsa-mir-519d	lnc-ITLN2-1	lncRNA
hsa-mir-519d	lnc-PTGFR-1	lncRNA
hsa-mir-519d	lnc-TRIM43-7	lncRNA
hsa-mir-519d	lnc-TRIM43-7	lncRNA
hsa-mir-519d	lnc-CD180-2	lncRNA
hsa-mir-519d	lnc-ITLN2-1	lncRNA
hsa-mir-519d	lnc-PTGFR-1	lncRNA
hsa-mir-519d	lnc-TRIM43-7	lncRNA
hsa-mir-519d	lnc-TRIM43-7	lncRNA
hsa-mir-519d	lnc-CD180-2	lncRNA
hsa-mir-519d	lnc-ITLN2-1	lncRNA
hsa-mir-519d	lnc-PTGFR-1	lncRNA
hsa-mir-519d	lnc-TRIM43-7	lncRNA
hsa-mir-519d	lnc-TRIM43-7	lncRNA
hsa-mir-519d	lnc-CD180-2	lncRNA
hsa-mir-519d	lnc-ITLN2-1	lncRNA
hsa-mir-519d	lnc-PTGFR-1	lncRNA
hsa-mir-519d	lnc-TRIM43-7	lncRNA
hsa-mir-519d	lnc-TRIM43-7	lncRNA
hsa-mir-519d	lnc-CD180-2	lncRNA
hsa-mir-519d	lnc-ITLN2-1	lncRNA
hsa-mir-519d	lnc-PTGFR-1	lncRNA
hsa-mir-519d	lnc-TRIM43-7	lncRNA
hsa-mir-519d	lnc-TRIM43-7	lncRNA
hsa-mir-519d	lnc-CD180-2	lncRNA
hsa-mir-519d	lnc-ITLN2-1	lncRNA
hsa-mir-519d	lnc-PTGFR-1	lncRNA
hsa-mir-519d	lnc-TRIM43-7	lncRNA
hsa-mir-519d	lnc-TRIM43-7	lncRNA
hsa-mir-519d	lnc-CD180-2	lncRNA
hsa-mir-519d	lnc-ITLN2-1	lncRNA
hsa-mir-519d	lnc-PTGFR-1	lncRNA
hsa-mir-519d	lnc-TRIM43-7	lncRNA
hsa-mir-519d	lnc-TRIM43-7	lncRNA
hsa-mir-519d	lnc-CD180-2	lncRNA
hsa-mir-519d	lnc-ITLN2-1	lncRNA
hsa-mir-519d	lnc-PTGFR-1	lncRNA
hsa-mir-519d	lnc-TRIM43-7	lncRNA
hsa-mir-519d	lnc-TRIM43-7	lncRNA
hsa-mir-519d	lnc-CD180-2	lncRNA
hsa-mir-519d	lnc-ITLN2-1	lncRNA
hsa-mir-519d	lnc-PTGFR-1	lncRNA
hsa-mir-519d	lnc-TRIM43-7	lncRNA
hsa-mir-519d	lnc-TRIM43-7	lncRNA
hsa-mir-519d	lnc-CD180-2	lncRNA
hsa-mir-519d	lnc-ITLN2-1	lncRNA
hsa-mir-519d	lnc-PTGFR-1	lncRNA
hsa-mir-519d	lnc-TRIM43-7	lncRNA
hsa-mir-519d	lnc-TRIM43-7	lncRNA
hsa-mir-519d	lnc-CD180-2	lncRNA
hsa-mir-519d	lnc-ITLN2-1	lncRNA
hsa-mir-519d	lnc-PTGFR-1	lncRNA
hsa-mir-519d	lnc-TRIM43-7	lncRNA
hsa-mir-519d	lnc-TRIM43-7	lncRNA
hsa-mir-519d	lnc-CD180-2	lncRNA
hsa-mir-519d	lnc-ITLN2-1	lncRNA
hsa-mir-519d	lnc-PTGFR-1	lncRNA
hsa-mir-519d	lnc-TRIM43-7	lncRNA
hsa-mir-519d	lnc-TRIM43-7	lncRNA
hsa-mir-519d	lnc-CD180-2	lncRNA
hsa-mir-519d	lnc-ITLN2-1	lncRNA
hsa-mir-519d	lnc-PTGFR-1	lncRNA
hsa-mir-519d	lnc-TRIM43-7	lncRNA
hsa-mir-519d	lnc-TRIM43-7	lncRNA
hsa-mir-519d	lnc-CD180-2	lncRNA
hsa-mir-519d	lnc-ITLN2-1	lncRNA
hsa-mir-519d	lnc-PTGFR-1	lncRNA
hsa-mir-519d	lnc-TRIM43-7	lncRNA
hsa-mir-519d	lnc-TRIM43-7	lncRNA
hsa-mir-519d	lnc-CD180-2	lncRNA
hsa-mir-519d	lnc-ITLN2-1	lncRNA
hsa-mir-519d	lnc-PTGFR-1	lncRNA
hsa-mir-519d	lnc-TRIM43-7	lncRNA
hsa-mir-519d	lnc-TRIM43-7	lncRNA
hsa-mir-519d	lnc-CD180-2	lncRNA
hsa-mir-519d	lnc-ITLN2-1	lncRNA
hsa-mir-519d	lnc-PTGFR-1	lncRNA
hsa-mir-519d	lnc-TRIM43-7	lncRNA
hsa-mir-519d	lnc-TRIM43-7	lncRNA
hsa-mir-519d	lnc-CD180-2	lncRNA
hsa-mir-519d	lnc-ITLN2-1	lncRNA
hsa-mir-519d	lnc-PTGFR-1	lncRNA
hsa-mir-519d	lnc-TRIM43-7	lncRNA
hsa-mir-519d	lnc-TRIM43-7	lncRNA
hsa-mir-519d	lnc-CD180-2	lncRNA
hsa-mir-519d	lnc-ITLN2-1	lncRNA
hsa-mir-519d	lnc-PTGFR-1	lncRNA
hsa-mir-519d	lnc-TRIM43-7	lncRNA
hsa-mir-519d	lnc-TRIM43-7	lncRNA
hsa-mir-519d	lnc-CD180-2	lncRNA
hsa-mir-519d	lnc-ITLN2-1	lncRNA
hsa-mir-519d	lnc-PTGFR-1	lncRNA
hsa-mir-519d	lnc-TRIM43-7	lncRNA
hsa-mir-519d	lnc-TRIM43-7	lncRNA
hsa-mir-519d	lnc-CD180-2	lncRNA
hsa-mir-519d	lnc-ITLN2-1	lncRNA
hsa-mir-519d	lnc-PTGFR-1	lncRNA
hsa-mir-519d	lnc-TRIM43-7	lncRNA
hsa-mir-519d	lnc-TRIM43-7	lncRNA
hsa-mir-519d	lnc-CD180-2	lncRNA
hsa-mir-519d	lnc-ITLN2-1	lncRNA
hsa-mir-519d	lnc-PTGFR-1	lncRNA
hsa-mir-519d	lnc-TRIM43-7	lncRNA
hsa-mir-519d	lnc-TRIM43-7	lncRNA
hsa-mir-519d	lnc-CD180-2	lncRNA
hsa-mir-519d	lnc-ITLN2-1	lncRNA
hsa-mir-519d	lnc-PTGFR-1	lncRNA
hsa-mir-519d	lnc-TRIM43-7	lncRNA
hsa-mir-519d	lnc-TRIM43-7	lncRNA
hsa-mir-519d	lnc-CD180-2	lncRNA
hsa-mir-519d	lnc-ITLN2-1	lncRNA
hsa-mir-519d	lnc-PTGFR-1	lncRNA
hsa-mir-519d	lnc-TRIM43-7	lncRNA
hsa-mir-519d	lnc-TRIM43-7	lncRNA
hsa-mir-519d	lnc-CD180-2	lncRNA
hsa-mir-519d	lnc-ITLN2-1	lncRNA
hsa-mir-519d	lnc-PTGFR-1	lncRNA
hsa-mir-519d	lnc-TRIM43-7	lncRNA
hsa-mir-519d	lnc-TRIM43-7	lncRNA
hsa-mir-519d	lnc-CD180-2	lncRNA
hsa-mir-519d	lnc-ITLN2-1	lncRNA
hsa-mir-519d	lnc-PTGFR-1	lncRNA
hsa-mir-519d	lnc-TRIM43-7	lncRNA
hsa-mir-519d	lnc-TRIM43-7	lncRNA
hsa-mir-519d	lnc-CD180-2	lncRNA
hsa-mir-519d	lnc-ITLN2-1	lncRNA
hsa-mir-519d	lnc-PTGFR-1	lncRNA
hsa-mir-519d	lnc-TRIM43-7	lncRNA
hsa-mir-519d	lnc-TRIM43-7	lncRNA
hsa-mir-519d	lnc-CD180-2	lncRNA
hsa-mir-519d	lnc-ITLN2-1	lncRNA
hsa-mir-519d	lnc-PTGFR-1	lncRNA
hsa-mir-519d	lnc-TRIM43-7	lncRNA
hsa-mir-519d	lnc-TRIM43-7	lncRNA
hsa-mir-519d	lnc-CD180-2	lncRNA
hsa-mir-519d	lnc-ITLN2-1	lncRNA
hsa-mir-519d	lnc-PTGFR-1	lncRNA
hsa-mir-519d	lnc-TRIM43-7	lncRNA
hsa-mir-519d	lnc-TRIM43-7	lncRNA
hsa-mir-519d	lnc-CD180-2	lncRNA
hsa-mir-519d	lnc-ITLN2-1	lncRNA
hsa-mir-519d	lnc-PTGFR-1	lncRNA
hsa-mir-519d	lnc-TRIM43-7	lncRNA
hsa-mir-519d	lnc-TRIM43-7	lncRNA
hsa-mir-519d	lnc-CD180-2	lncRNA
hsa-mir-519d	lnc-ITLN2-1	lncRNA
hsa-mir-519d	lnc-PTGFR-1	lncRNA
hsa-mir-519d	lnc-TRIM43-7	lncRNA
hsa-mir-519d	lnc-TRIM43-7	lncRNA
hsa-mir-519d	lnc-CD180-2	lncRNA
hsa-mir-519d	lnc-ITLN2-1	lncRNA
hsa-mir-519d	lnc-PTGFR-1	lncRNA
hsa-mir-519d	lnc-TRIM43-7	lncRNA
hsa-mir-519d	lnc-TRIM43-7	lncRNA
hsa-mir-519d	lnc-CD180-2	lncRNA
hsa-mir-519d	lnc-ITLN2-1	lncRNA
hsa-mir-519d	lnc-PTGFR-1	lncRNA
hsa-mir-519d	lnc-TRIM43-7	lncRNA
hsa-mir-519d	lnc-TRIM43-7	lncRNA
hsa-mir-519d	lnc-CD180-2	lncRNA
hsa-mir-519d	lnc-ITLN2-1	lncRNA
hsa-mir-519d	lnc-PTGFR-1	lncRNA
hsa-mir-519d	lnc-TRIM43-7	lncRNA
hsa-mir-519d	lnc-TRIM43-7	lncRNA
hsa-mir-519d	lnc-CD180-2	lncRNA
hsa-mir-519d	lnc-ITLN2-1	lncRNA
hsa-mir-519d	lnc-PTGFR-1	lncRNA
hsa-mir-519d	lnc-TRIM43-7	lncRNA
hsa-mir-519d	lnc-TRIM43-7	lncRNA
hsa-mir-519d	lnc-CD180-2	lncRNA
hsa-mir-519d	lnc-ITLN2-1	lncRNA
hsa-mir-519d	lnc-PTGFR-1	lncRNA
hsa-mir-519d	lnc-TRIM43-7	lncRNA
hsa-mir-519d	lnc-TRIM43-7	lncRNA
hsa-mir-519d	lnc-CD180-2	lncRNA
hsa-mir-519d	lnc-ITLN2-1	lncRNA
hsa-mir-519d	lnc-PTGFR-1	lncRNA
hsa-mir-519d	lnc-TRIM43-7	lncRNA
hsa-mir-519d	lnc-TRIM43-7	lncRNA
hsa-mir-519d	lnc-CD180-2	lncRNA
hsa-mir-519d	lnc-ITLN2-1	lncRNA
hsa-mir-519d	lnc-PTGFR-1	lncRNA
hsa-mir-519d	lnc-TRIM43-7	lncRNA
hsa-mir-519d	lnc-TRIM43-7	lncRNA
hsa-mir-519d	lnc-CD180-2	lncRNA
hsa-mir-519d	lnc-ITLN2-1	lncRNA
hsa-mir-519d	lnc-PTGFR-1	lncRNA
hsa-mir-519d	lnc-TRIM43-7	lncRNA
hsa-mir-519d	lnc-TRIM43-7	lncRNA
hsa-mir-519d	lnc-CD180-2	lncRNA
hsa-mir-519d	lnc-ITLN2-1	lncRNA
hsa-mir-519d	lnc-PTGFR-1	lncRNA
hsa-mir-519d	lnc-TRIM43-7	lncRNA
hsa-mir-519d	lnc-TRIM43-7	lncRNA
hsa-mir-519d	lnc-CD180-2	lncRNA
hsa-mir-519d	lnc-ITLN2-1	lncRNA
hsa-mir-519d	lnc-PTGFR-1	lncRNA
hsa-mir-519d	lnc-TRIM43-7	lncRNA
hsa-mir-519d	lnc-TRIM43-7	lncRNA
hsa-mir-519d	lnc-CD180-2	lncRNA
hsa-mir-519d	lnc-ITLN2-1	lncRNA
hsa-mir-519d	lnc-PTGFR-1	lncRNA
hsa-mir-519d	lnc-TRIM43-7	lncRNA
hsa-mir-519d	lnc-TRIM43-7	lncRNA
hsa-mir-519d	lnc-CD180-2	lncRNA
hsa-mir-519d	lnc-ITLN2-1	lncRNA
hsa-mir-519d	lnc-PTGFR-1	lncRNA
hsa-mir-519d	lnc-TRIM43-7	lncRNA
hsa-mir-519d	lnc-TRIM43-7	lncRNA
hsa-mir-519d	lnc-CD180-2	lncRNA
hsa-mir-519d	lnc-ITLN2-1	lncRNA
hsa-mir-519d	lnc-PTGFR-1	lncRNA
hsa-mir-519d	lnc-TRIM43-7	lncRNA
hsa-mir-519d	lnc-TRIM43-7	lncRNA
hsa-mir-519d	lnc-CD180-2	lncRNA
hsa-mir-519d	lnc-ITLN2-1	lncRNA
hsa-mir-519d	lnc-PTGFR-1	lncRNA
hsa-mir-519d	lnc-TRIM43-7	lncRNA
hsa-mir-519d	lnc-TRIM43-7	lncRNA
hsa-mir-519d	lnc-CD180-2	lncRNA
hsa-mir-519d	lnc-ITLN2-1	lncRNA
hsa-mir-519d	lnc-PTGFR-1	lncRNA
hsa-mir-519d	lnc-TRIM43-7	lncRNA
hsa-mir-519d	lnc-TRIM43-7	lncRNA
hsa-mir-519d	lnc-CD180-2	lncRNA
hsa-mir-519d	lnc-ITLN2-1	lncRNA
hsa-mir-519d	lnc-PTGFR-1	lncRNA
hsa-mir-519d	lnc-TRIM43-7	lncRNA
hsa-mir-519d	lnc-TRIM43-7	lncRNA
hsa-mir-519d	lnc-CD180-2	lncRNA
hsa-mir-519d	lnc-ITLN2-1	lncRNA
hsa-mir-519d	lnc-PTGFR-1	lncRNA
hsa-mir-519d	lnc-TRIM43-7	lncRNA
hsa-mir-519d	lnc-TRIM43-7	lncRNA
hsa-mir-519d	lnc-CD180-2	lncRNA
hsa-mir-519d	lnc-ITLN2-1	lncRNA
hsa-mir-519d	lnc-PTGFR-1	lncRNA
hsa-mir-519d	lnc-TRIM43-7	lncRNA
hsa-mir-519d	lnc-TRIM43-7	lncRNA
hsa-mir-519d	lnc-CD180-2	lncRNA
hsa-mir-519d	lnc-ITLN2-1	lncRNA
hsa-mir-519d	lnc-PTGFR-1	lncRNA
hsa-mir-519d	lnc-TRIM43-7	lncRNA
hsa-mir-519d	lnc-TRIM43-7	lncRNA
hsa-mir-519d	lnc-CD180-2	lncRNA
hsa-mir-519d	lnc-ITLN2-1	lncRNA
hsa-mir-519d	lnc-PTGFR-1	lncRNA
hsa-mir-519d	lnc-TRIM43-7	lncRNA
hsa-mir-519d	lnc-TRIM43-7	lncRNA
hsa-mir-519d	lnc-CD180-2	lncRNA
hsa-mir-519d	lnc-ITLN2-1	lncRNA
hsa-mir-519d	lnc-PTGFR-1	lncRNA
hsa-mir-519d	lnc-TRIM43-7	lncRNA
hsa-mir-519d	lnc-TRIM43-7	lncRNA
hsa-mir-519d	lnc-CD180-2	lncRNA
hsa-mir-519d	lnc-ITLN2-1	lncRNA
hsa-mir-519d	lnc-PTGFR-1	lncRNA
hsa-mir-519d	lnc-TRIM43-7	lncRNA
hsa-mir-519d	lnc-TRIM43-7	lncRNA
hsa-mir-519d	lnc-CD180-2	lncRNA
hsa-mir-519d	lnc-ITLN2-1	lncRNA
hsa-mir-519d	lnc-PTGFR-1	lncRNA
hsa-mir-519d	lnc-TRIM43-7	lncRNA
hsa-mir-519d	lnc-TRIM43-7	lncRNA
hsa-mir-519d	lnc-CD180-2	lncRNA
hsa-mir-519d	lnc-ITLN2-1	lncRNA
hsa-mir-519d	lnc-PTGFR-1	lncRNA
hsa-mir-519d	lnc-TRIM43-7	lncRNA
hsa-mir-519d	lnc-TRIM43-7	lncRNA
hsa-mir-519d	lnc-CD180-2	lncRNA
hsa-mir-519d	lnc-ITLN2-1	lncRNA
hsa-mir-519d	lnc-PTGFR-1	lncRNA
hsa-mir-519d	lnc-TRIM43-7	lncRNA
hsa-mir-519d	lnc-TRIM43-7	lncRNA
hsa-mir-519d	lnc-CD180-2	lncRNA
hsa-mir-519d	lnc-ITLN2-1	lncRNA
hsa-mir-519d	lnc-PTGFR-1	lncRNA
hsa-mir-519d	lnc-TRIM43-7	lncRNA
hsa-mir-519d	lnc-TRIM43-7	lncRNA
hsa-mir-519d	lnc-CD180-2	lncRNA
hsa-mir-519d	lnc-ITLN2-1	lncRNA
hsa-mir-519d	lnc-PTGFR-1	lncRNA
hsa-mir-519d	lnc-TRIM43-7	lncRNA
hsa-mir-519d	lnc-TRIM43-7	lncRNA
hsa-mir-519d	lnc-CD180-2	lncRNA
hsa-mir-519d	lnc-ITLN2-1	lncRNA
hsa-mir-519d	lnc-PTGFR-1	lncRNA
hsa-mir-519d	lnc-TRIM43-7	lncRNA
hsa-mir-519d	lnc-TRIM43-7	lncRNA
hsa-mir-519d	lnc-CD180-2	lncRNA
hsa-mir-519d	lnc-ITLN2-1	lncRNA
hsa-mir-519d	lnc-PTGFR-1	lncRNA
hsa-mir-519d	lnc-TRIM43-7	lncRNA
hsa-mir-519d	lnc-TRIM43-7	lncRNA
hsa-mir-519d	lnc-CD180-2	lncRNA
hsa-mir-519d	lnc-ITLN2-1	lncRNA
hsa-mir-519d	lnc-PTGFR-1	lncRNA
hsa-mir-519d	lnc-TRIM43-7	lncRNA
hsa-mir-519d	lnc-TRIM43-7	lncRNA
hsa-mir-519d	lnc-CD180-2	lncRNA
hsa-mir-519d	lnc-ITLN2-1	lncRNA
hsa-mir-519d	lnc-PTGFR-1	lncRNA
hsa-mir-519d	lnc-TRIM43-7	lncRNA
hsa-mir-519d	lnc-TRIM43-7	lncRNA
hsa-mir-519d	lnc-CD180-2	lncRNA
hsa-mir-519d	lnc-ITLN2-1	lncRNA
hsa-mir-519d	lnc-PTGFR-1	lncRNA
hsa-mir-519d	lnc-TRIM43-7	lncRNA
hsa-mir-519d	lnc-TRIM43-7	lncRNA
hsa-mir-519d	lnc-CD180-2	lncRNA
hsa-mir-519d	lnc-ITLN2-1	lncRNA
hsa-mir-519d	lnc-PTGFR-1	lncRNA
hsa-mir-519d	lnc-TRIM43-7	lncRNA
hsa-mir-519d	lnc-TRIM43-7	lncRNA
hsa-mir-519d	lnc-CD180-2	lncRNA
hsa-mir-519d	lnc-ITLN2-1	lncRNA
hsa-mir-519d	lnc-PTGFR-1	lncRNA
hsa-mir-519d	lnc-TRIM43-7	lncRNA
hsa-mir-519d	lnc-TRIM43-7	lncRNA
hsa-mir-519d	lnc-CD180-2	lncRNA
hsa-mir-519d	lnc-ITLN2-1	lncRNA
hsa-mir-519d	lnc-PTGFR-1	lncRNA
hsa-mir-519d	lnc-TRIM43-7	lncRNA
hsa-mir-519d	lnc-TRIM43-7	lncRNA
hsa-mir-519d	lnc-CD180-2	lncRNA
hsa-mir-519d	lnc-ITLN2-1	lncRNA
hsa-mir-519d	lnc-PTGFR-1	lncRNA
hsa-mir-519d	lnc-TRIM43-7	lncRNA
hsa-mir-519d	lnc-TRIM43-7	lncRNA
hsa-mir-519d	lnc-CD180-2	lncRNA
hsa-mir-519d	lnc-ITLN2-1	lncRNA
hsa-mir-519d	lnc-PTGFR-1	lncRNA
hsa-mir-519d	lnc-TRIM43-7	lncRNA
hsa-mir-519d	lnc-TRIM43-7	lncRNA
hsa-mir-519d	lnc-CD180-2	lncRNA
hsa-mir-519d	lnc-ITLN2-1	lncRNA
hsa-mir-519d	lnc-PTGFR-1	lncRNA
hsa-mir-519d	lnc-TRIM43-7	lncRNA
hsa-mir-519d	lnc-TRIM43-7	lncRNA
hsa-mir-519d	lnc-CD180-2	lncRNA
hsa-mir-519d	lnc-ITLN2-1	lncRNA
hsa-mir-519d	lnc-PTGFR-1	lncRNA
hsa-mir-519d	lnc-TRIM43-7	lncRNA
hsa-mir-519d	lnc-TRIM43-7	lncRNA
hsa-mir-519d	lnc-CD180-2	lncRNA
hsa-mir-519d	lnc-ITLN2-1	lncRNA
hsa-mir-519d	lnc-PTGFR-1	lncRNA
hsa-mir-519d	lnc-TRIM43-7	lncRNA
hsa-mir-519d	lnc-TRIM43-7	lncRNA
hsa-mir-519d	lnc-CD180-2	lncRNA
hsa-mir-519d	lnc-ITLN2-1	lncRNA
hsa-mir-519d	lnc-PTGFR-1	lncRNA
hsa-mir-519d	lnc-TRIM43-7	lncRNA
hsa-mir-519d	lnc-TRIM43-7	lncRNA
hsa-mir-519d	lnc-CD180-2	lncRNA
hsa-mir-519d	lnc-ITLN2-1	lncRNA
hsa-mir-519d	lnc-PTGFR-1	lncRNA
hsa-mir-519d	lnc-TRIM43-7	lncRNA
hsa-mir-519d	lnc-TRIM43-7	lncRNA
hsa-mir-519d	lnc-CD180-2	lncRNA
hsa-mir-519d	lnc-ITLN2-1	lncRNA
hsa-mir-519d	lnc-PTGFR-1	lncRNA
hsa-mir-519d	lnc-TRIM43-7	lncRNA
hsa-mir-519d	lnc-TRIM43-7	lncRNA
hsa-mir-519d	lnc-CD180-2	lncRNA
hsa-mir-519d	lnc-ITLN2-1	lncRNA
hsa-mir-519d	lnc-PTGFR-1	lncRNA
hsa-mir-519d	lnc-TRIM43-7	lncRNA
hsa-mir-519d	lnc-TRIM43-7	lncRNA
hsa-mir-519d	lnc-CD180-2	lncRNA
hsa-mir-519d	lnc-ITLN2-1	lncRNA
hsa-mir-519d	lnc-PTGFR-1	lncRNA
hsa-mir-519d	lnc-TRIM43-7	lncRNA
hsa-mir-519d	lnc-TRIM43-7	lncRNA
hsa-mir-519d	lnc-CD180-2	lncRNA
hsa-mir-519d	lnc-ITLN2-1	lncRNA
hsa-mir-519d	lnc-PTGFR-1	lncRNA
hsa-mir-519d	lnc-TRIM43-7	lncRNA
hsa-mir-519d	lnc-TRIM43-7	lncRNA
hsa-mir-519d	lnc-CD180-2	lncRNA
hsa-mir-519d	lnc-ITLN2-1	lncRNA
hsa-mir-519d	lnc-PTGFR-1	lncRNA
hsa-mir-519d	lnc-TRIM43-7	lncRNA
hsa-mir-519d	lnc-TRIM43-7	lncRNA
hsa-mir-519d	lnc-CD180-2	lncRNA
hsa-mir-519d	lnc-ITLN2-1	lncRNA
hsa-mir-519d	lnc-PTGFR-1	lncRNA
hsa-mir-519d	lnc-TRIM43-7	lncRNA
hsa-mir-519d	lnc-TRIM43-7	lncRNA
hsa-mir-519d	lnc-CD180-2	lncRNA
hsa-mir-519d	lnc-ITLN2-1	lncRNA
hsa-mir-519d	lnc-PTGFR-1	lncRNA
hsa-mir-519d	lnc-TRIM43-7	lncRNA
hsa-mir-519d	lnc-TRIM43-7	lncRNA
hsa-mir-519d	lnc-CD180-2	lncRNA
hsa-mir-519d	lnc-ITLN2-1	lncRNA
hsa-mir-519d	lnc-PTGFR-1	lncRNA
hsa-mir-519d	lnc-TRIM43-7	lncRNA
hsa-mir-519d	lnc-TRIM43-7	lncRNA
hsa-mir-519d	lnc-CD180-2	lncRNA
hsa-mir-519d	lnc-ITLN2-1	lncRNA
hsa-mir-519d	lnc-PTGFR-1	lncRNA
hsa-mir-519d	lnc-TRIM43-7	lncRNA
hsa-mir-519d	lnc-TRIM43-7	lncRNA
hsa-mir-519d	lnc-CD180-2	lncRNA
hsa-mir-519d	lnc-ITLN2-1	lncRNA
hsa-mir-519d	lnc-PTGFR-1	lncRNA
hsa-mir-519d	lnc-TRIM43-7	lncRNA
hsa-mir-519d	lnc-TRIM43-7	lncRNA
hsa-mir-519d	lnc-CD180-2	lncRNA
hsa-mir-519d	lnc-ITLN2-1	lncRNA
hsa-mir-519d	lnc-PTGFR-1	lncRNA
hsa-mir-519d	lnc-TRIM43-7	lncRNA
hsa-mir-519d	lnc-TRIM43-7	lncRNA
hsa-mir-519d	lnc-CD180-2	lncRNA
hsa-mir-519d	lnc-ITLN2-1	lncRNA
hsa-mir-519d	lnc-PTGFR-1	lncRNA
hsa-mir-519d	lnc-TRIM43-7	lncRNA
hsa-mir-519d	lnc-TRIM43-7	lncRNA
hsa-mir-519d	lnc-CD180-2	lncRNA
hsa-mir-519d	lnc-ITLN2-1	lncRNA
hsa-mir-519d	lnc-PTGFR-1	lncRNA
hsa-mir-519d	lnc-TRIM43-7	lncRNA
hsa-mir-519d	lnc-TRIM43-7	lncRNA
hsa-mir-519d	lnc-CD180-2	lncRNA
hsa-mir-519d	lnc-ITLN2-1	lncRNA
hsa-mir-519d	lnc-PTGFR-1	lncRNA
hsa-mir-519d	lnc-TRIM43-7	lncRNA
hsa-mir-519d	lnc-TRIM43-7	lncRNA
hsa-mir-519d	lnc-CD180-2	lncRNA
hsa-mir-519d	lnc-ITLN2-1	lncRNA
hsa-mir-519d	lnc-PTGFR-1	lncRNA
hsa-mir-519d	lnc-TRIM43-7	lncRNA
hsa-mir-519d	lnc-TRIM43-7	lncRNA
hsa-mir-519d	lnc-CD180-2	lncRNA
hsa-mir-519d	lnc-ITLN2-1	lncRNA
hsa-mir-519d	lnc-PTGFR-1	lncRNA
hsa-mir-519d	lnc-TRIM43-7	lncRNA
hsa-mir-519d	lnc-TRIM43-7	lncRNA
hsa-mir-519d	lnc-CD180-2	lncRNA
hsa-mir-519d	lnc-ITLN2-1	lncRNA
hsa-mir-519d	lnc-PTGFR-1	lncRNA
hsa-mir-519d	lnc-TRIM43-7	lncRNA
hsa-mir-519d	lnc-TRIM43-7	lncRNA
hsa-mir-519d	lnc-CD180-2	lncRNA
hsa-mir-519d	lnc-ITLN2-1	lncRNA
hsa-mir-519d	lnc-PTGFR-1	lncRNA
hsa-mir-519d	lnc-TRIM43-7	lncRNA
hsa-mir-519d	lnc-TRIM43-7	lncRNA
hsa-mir-519d	lnc-CD180-2	lncRNA
hsa-mir-519d	lnc-ITLN2-1	lncRNA
hsa-mir-519d	lnc-PTGFR-1	lncRNA
hsa-mir-519d	lnc-TRIM43-7	lncRNA
hsa-mir-519d	lnc-TRIM43-7	lncRNA
hsa-mir-519d	lnc-CD180-2	lncRNA
hsa-mir-519d	lnc-ITLN2-1	lncRNA
hsa-mir-519d	lnc-PTGFR-1	lncRNA
hsa-mir-519d	lnc-TRIM43-7	lncRNA
hsa-mir-519d	lnc-TRIM43-7	lncRNA
hsa-mir-519d	lnc-CD180-2	lncRNA
hsa-mir-519d	lnc-ITLN2-1	lncRNA
hsa-mir-519d	lnc-PTGFR-1	lncRNA
hsa-mir-519d	lnc-TRIM43-7	lncRNA
hsa-mir-519d	lnc-TRIM43-7	lncRNA
hsa-mir-519d	lnc-CD180-2	lncRNA
hsa-mir-519d	lnc-ITLN2-1	lncRNA
hsa-mir-519d	lnc-PTGFR-1	lncRNA
hsa-mir-519d	lnc-TRIM43-7	lncRNA
hsa-mir-519d	lnc-TRIM43-7	lncRNA
hsa-mir-519d	lnc-CD180-2	lncRNA
hsa-mir-519d	lnc-ITLN2-1	lncRNA
hsa-mir-519d	lnc-PTGFR-1	lncRNA
hsa-mir-519d	lnc-TRIM43-7	lncRNA
hsa-mir-519d	lnc-TRIM43-7	lncRNA
hsa-mir-519d	lnc-CD180-2	lncRNA
hsa-mir-519d	lnc-ITLN2-1	lncRNA
hsa-mir-519d	lnc-PTGFR-1	lncRNA
hsa-mir-519d	lnc-TRIM43-7	lncRNA
hsa-mir-519d	lnc-TRIM43-7	lncRNA
hsa-mir-519d	lnc-CD180-2	lncRNA
hsa-mir-519d	lnc-ITLN2-1	lncRNA
hsa-mir-519d	lnc-PTGFR-1	lncRNA
hsa-mir-519d	lnc-TRIM43-7	lncRNA
hsa-mir-519d	lnc-TRIM43-7	lncRNA
hsa-mir-519d	lnc-CD180-2	lncRNA
hsa-mir-519d	lnc-ITLN2-1	lncRNA
hsa-mir-519d	lnc-PTGFR-1	lncRNA
hsa-mir-519d	lnc-TRIM43-7	lncRNA
hsa-mir-519d	lnc-TRIM43-7	lncRNA
hsa-mir-519d	lnc-CD180-2	lncRNA
hsa-mir-519d	lnc-ITLN2-1	lncRNA
hsa-mir-519d	lnc-PTGFR-1	lncRNA
hsa-mir-519d	lnc-TRIM43-7	lncRNA
hsa-mir-519d	lnc-TRIM43-7	lncRNA
hsa-mir-519d	lnc-CD180-2	lncRNA
hsa-mir-519d	lnc-ITLN2-1	lncRNA
hsa-mir-519d	lnc-PTGFR-1	lncRNA
hsa-mir-519d	lnc-TRIM43-7	lncRNA
hsa-mir-519d	lnc-TRIM43-7	lncRNA
hsa-mir-519d	lnc-CD180-2	lncRNA
hsa-mir-519d	lnc-ITLN2-1	lncRNA
hsa-mir-519d	lnc-PTGFR-1	lncRNA
hsa-mir-519d	lnc-TRIM43-7	lncRNA
hsa-mir-519d	lnc-TRIM43-7	lncRNA
hsa-mir-519d	lnc-CD180-2	lncRNA
hsa-mir-519d	lnc-ITLN2-1	lncRNA
hsa-mir-519d	lnc-PTGFR-1	lncRNA
hsa-mir-519d	lnc-TRIM43-7	lncRNA
hsa-mir-519d	lnc-TRIM43-7	lncRNA
hsa-mir-519d	lnc-CD180-2	lncRNA
hsa-mir-519d	lnc-ITLN2-1	lncRNA
hsa-mir-519d	lnc-PTGFR-1	lncRNA
hsa-mir-519d	lnc-TRIM43-7	lncRNA
hsa-mir-519d	lnc-TRIM43-7	lncRNA
hsa-mir-519d	lnc-CD180-2	lncRNA
hsa-mir-519d	lnc-ITLN2-1	lncRNA
hsa-mir-519d	lnc-PTGFR-1	lncRNA
hsa-mir-519d	lnc-TRIM43-7	lncRNA
hsa-mir-519d	lnc-TRIM43-7	lncRNA
hsa-mir-519d	lnc-CD180-2	lncRNA
hsa-mir-519d	lnc-ITLN2-1	lncRNA
hsa-mir-519d	lnc-PTGFR-1	lncRNA
hsa-mir-519d	lnc-TRIM43-7	lncRNA
hsa-mir-519d	lnc-TRIM43-7	lncRNA
hsa-mir-519d	lnc-CD180-2	lncRNA
hsa-mir-519d	lnc-ITLN2-1	lncRNA
hsa-mir-519d	lnc-PTGFR-1	lncRNA
hsa-mir-519d	lnc-TRIM43-7	lncRNA
hsa-mir-519d	lnc-TRIM43-7	lncRNA
hsa-mir-519d	lnc-CD180-2	lncRNA
hsa-mir-519d	lnc-ITLN2-1	lncRNA
hsa-mir-519d	lnc-PTGFR-1	lncRNA
hsa-mir-519d	lnc-TRIM43-7	lncRNA
hsa-mir-519d	lnc-TRIM43-7	lncRNA
hsa-mir-519d	lnc-CD180-2	lncRNA
hsa-mir-519d	lnc-ITLN2-1	lncRNA
hsa-mir-519d	lnc-PTGFR-1	lncRNA
hsa-mir-519d	lnc-TRIM43-7	lncRNA
hsa-mir-519d	lnc-TRIM43-7	lncRNA
hsa-mir-519d	lnc-CD180-2	lncRNA
hsa-mir-519d	lnc-ITLN2-1	lncRNA
hsa-mir-519d	lnc-PTGFR-1	lncRNA
hsa-mir-519d	lnc-TRIM43-7	lncRNA
hsa-mir-519d	lnc-TRIM43-7	lncRNA
hsa-mir-519d	lnc-CD180-2	lncRNA
hsa-mir-519d	lnc-ITLN2-1	lncRNA
hsa-mir-519d	lnc-PTGFR-1	lncRNA
hsa-mir-519d	lnc-TRIM43-7	lncRNA
hsa-mir-519d	lnc-TRIM43-7	lncRNA
hsa-mir-519d	lnc-CD180-2	lncRNA
hsa-mir-519d	lnc-ITLN2-1	lncRNA
hsa-mir-519d	lnc-PTGFR-1	lncRNA
hsa-mir-519d	lnc-TRIM43-7	lncRNA
hsa-mir-519d	lnc-TRIM43-7	lncRNA
hsa-mir-519d	lnc-CD180-2	lncRNA
hsa-mir-519d	lnc-ITLN2-1	lncRNA
hsa-mir-519d	lnc-PTGFR-1	lncRNA
hsa-mir-519d	lnc-TRIM43-7	lncRNA
hsa-mir-519d	lnc-TRIM43-7	lncRNA
hsa-mir-519d	lnc-CD180-2	lncRNA
hsa-mir-519d	lnc-ITLN2-1	lncRNA
hsa-mir-519d	lnc-PTGFR-1	lncRNA
hsa-mir-519d	lnc-TRIM43-7	lncRNA
hsa-mir-519d	lnc-TRIM43-7	lncRNA
hsa-mir-519d	lnc-CD180-2	lncRNA
hsa-mir-519d	lnc-ITLN2-1	lncRNA
hsa-mir-519d	lnc-PTGFR-1	lncRNA
hsa-mir-519d	lnc-TRIM43-7	lncRNA
hsa-mir-519d	lnc-TRIM43-7	lncRNA
hsa-mir-519d	lnc-CD180-2	lncRNA
hsa-mir-519d	lnc-ITLN2-1	lncRNA
hsa-mir-519d	lnc-PTGFR-1	lncRNA
hsa-mir-519d	lnc-TRIM43-7	lncRNA
hsa-mir-519d	lnc-TRIM43-7	lncRNA
hsa-mir-519d	lnc-CD180-2	lncRNA
hsa-mir-519d	lnc-ITLN2-1	lncRNA
hsa-mir-519d	lnc-PTGFR-1	lncRNA
hsa-mir-519d	lnc-TRIM43-7	lncRNA
hsa-mir-519d	lnc-TRIM43-7	lncRNA
hsa-mir-519d	lnc-CD180-2	lncRNA
hsa-mir-519d	lnc-ITLN2-1	lncRNA
hsa-mir-519d	lnc-PTGFR-1	lncRNA
hsa-mir-519d	lnc-TRIM43-7	lncRNA
hsa-mir-519d	lnc-TRIM43-7	lncRNA
hsa-mir-519d	lnc-CD180-2	lncRNA
hsa-mir-519d	lnc-ITLN2-1	lncRNA
hsa-mir-519d	lnc-PTGFR-1	lncRNA
hsa-mir-519d	lnc-TRIM43-7	lncRNA
hsa-mir-519d	lnc-TRIM43-7	lncRNA
hsa-mir-519d	lnc-CD180-2	lncRNA
hsa-mir-519d	lnc-ITLN2-1	lncRNA
hsa-mir-519d	lnc-PTGFR-1	lncRNA
hsa-mir-519d	lnc-TRIM43-7	lncRNA
hsa-mir-519d	lnc-TRIM43-7	lncRNA
hsa-mir-519d	lnc-CD180-2	lncRNA
hsa-mir-519d	lnc-ITLN2-1	lncRNA
hsa-mir-3161	CACNG7	gene
hsa-mir-3161	CACNG7	gene
hsa-mir-3161	CDK1	gene
hsa-mir-3161	CDK1	gene
hsa-mir-3161	ZFHX4	gene
hsa-mir-3161	ZFHX4	gene
hsa-mir-3161	ZFHX4	gene
hsa-mir-3161	ZFHX4	gene
hsa-mir-3161	ZNF367	gene
hsa-mir-3161	ZNF367	gene
hsa-mir-3161	ZNF367	gene
hsa-mir-3161	ZNF367	gene
hsa-mir-3161	ZFHX4	gene
hsa-mir-3161	ZFHX4	gene
hsa-mir-3161	ADAMTS18	gene
hsa-mir-3161	ADAMTS18	gene
hsa-mir-3161	CBR1	gene
hsa-mir-3161	CBR1	gene
hsa-mir-3161	ZNF367	gene
hsa-mir-3161	ZNF367	gene
hsa-mir-3161	ZNF367	gene
hsa-mir-3161	ZNF367	gene
hsa-mir-3161	CACNG7	gene
hsa-mir-3161	CACNG7	gene
hsa-mir-3161	ZFHX4	gene
hsa-mir-3161	ZFHX4	gene
hsa-mir-3161	CACNG7	gene
hsa-mir-3161	CACNG7	gene
hsa-mir-3161	ZNF367	gene
hsa-mir-3161	ZNF367	gene
hsa-mir-3161	VSNL1	gene
hsa-mir-3161	VSNL1	gene
hsa-mir-3161	COL19A1	gene
hsa-mir-3161	COL19A1	gene
hsa-mir-3161	CXCL3	gene
hsa-mir-3161	CXCL3	gene
hsa-mir-3161	TERT	gene
hsa-mir-3161	TERT	gene
hsa-mir-3161	ZNF367	gene
hsa-mir-3161	ZNF367	gene
hsa-mir-3161	lnc-TRIM43-7	lncRNA
hsa-mir-3161	lnc-ITLN2-1	lncRNA
hsa-mir-3161	lnc-TRIM43-7	lncRNA
hsa-mir-3161	lnc-ITLN2-1	lncRNA
hsa-mir-3161	lnc-TRIM43-7	lncRNA
hsa-mir-3161	lnc-ITLN2-1	lncRNA
hsa-mir-3161	lnc-TRIM43-7	lncRNA
hsa-mir-3161	lnc-ITLN2-1	lncRNA
hsa-mir-3161	lnc-TRIM43-7	lncRNA
hsa-mir-3161	lnc-ITLN2-1	lncRNA
hsa-mir-3161	lnc-TRIM43-7	lncRNA
hsa-mir-3161	lnc-ITLN2-1	lncRNA
hsa-mir-3161	lnc-TRIM43-7	lncRNA
hsa-mir-3161	lnc-ITLN2-1	lncRNA
hsa-mir-3161	lnc-TRIM43-7	lncRNA
hsa-mir-3161	lnc-ITLN2-1	lncRNA
hsa-mir-3161	lnc-TRIM43-7	lncRNA
hsa-mir-3161	lnc-ITLN2-1	lncRNA
hsa-mir-3161	lnc-TRIM43-7	lncRNA
hsa-mir-3161	lnc-ITLN2-1	lncRNA
hsa-mir-3161	lnc-TRIM43-7	lncRNA
hsa-mir-3161	lnc-ITLN2-1	lncRNA
hsa-mir-3161	lnc-TRIM43-7	lncRNA
hsa-mir-3161	lnc-ITLN2-1	lncRNA
hsa-mir-3161	lnc-TRIM43-7	lncRNA
hsa-mir-3161	lnc-ITLN2-1	lncRNA
hsa-mir-3161	lnc-TRIM43-7	lncRNA
hsa-mir-3161	lnc-ITLN2-1	lncRNA
hsa-mir-3161	lnc-TRIM43-7	lncRNA
hsa-mir-3161	lnc-ITLN2-1	lncRNA
hsa-mir-3161	lnc-TRIM43-7	lncRNA
hsa-mir-3161	lnc-ITLN2-1	lncRNA
hsa-mir-3161	lnc-TRIM43-7	lncRNA
hsa-mir-3161	lnc-ITLN2-1	lncRNA
hsa-mir-3161	lnc-TRIM43-7	lncRNA
hsa-mir-3161	lnc-ITLN2-1	lncRNA
hsa-mir-3161	lnc-TRIM43-7	lncRNA
hsa-mir-3161	lnc-ITLN2-1	lncRNA
hsa-mir-3161	lnc-TRIM43-7	lncRNA
hsa-mir-3161	lnc-ITLN2-1	lncRNA
hsa-mir-374c	E2F7	gene
hsa-mir-374c	E2F7	gene
hsa-mir-374c	E2F7	gene
hsa-mir-374c	E2F7	gene
hsa-mir-374c	E2F7	gene
hsa-mir-374c	E2F7	gene
hsa-mir-374c	E2F7	gene
hsa-mir-374c	E2F7	gene
hsa-mir-374c	E2F7	gene
hsa-mir-374c	IGF2BP3	gene
hsa-mir-374c	IGF2BP3	gene
hsa-mir-374c	IGF2BP3	gene
hsa-mir-374c	E2F7	gene
hsa-mir-374c	E2F7	gene
hsa-mir-374c	E2F7	gene
hsa-mir-374c	SALL1	gene
hsa-mir-374c	SALL1	gene
hsa-mir-374c	SALL1	gene
hsa-mir-374c	DLGAP5	gene
hsa-mir-374c	DLGAP5	gene
hsa-mir-374c	DLGAP5	gene
hsa-mir-374c	HIST1H2BO	gene
hsa-mir-374c	HIST1H2BO	gene
hsa-mir-374c	HIST1H2BO	gene
hsa-mir-374c	IGF2BP3	gene
hsa-mir-374c	IGF2BP3	gene
hsa-mir-374c	IGF2BP3	gene
hsa-mir-374c	TFAP2C	gene
hsa-mir-374c	TFAP2C	gene
hsa-mir-374c	TFAP2C	gene
hsa-mir-374c	MYCN	gene
hsa-mir-374c	MYCN	gene
hsa-mir-374c	MYCN	gene
hsa-mir-374c	ZNF695	gene
hsa-mir-374c	ZNF695	gene
hsa-mir-374c	ZNF695	gene
hsa-mir-374c	ARHGAP6	gene
hsa-mir-374c	ARHGAP6	gene
hsa-mir-374c	ARHGAP6	gene
hsa-mir-374c	RD3	gene
hsa-mir-374c	RD3	gene
hsa-mir-374c	RD3	gene
hsa-mir-374c	ATAD2	gene
hsa-mir-374c	ATAD2	gene
hsa-mir-374c	ATAD2	gene
hsa-mir-374c	GPR50	gene
hsa-mir-374c	GPR50	gene
hsa-mir-374c	GPR50	gene
hsa-mir-374c	E2F7	gene
hsa-mir-374c	E2F7	gene
hsa-mir-374c	E2F7	gene
hsa-mir-374c	DLGAP5	gene
hsa-mir-374c	DLGAP5	gene
hsa-mir-374c	DLGAP5	gene
hsa-mir-374c	SALL1	gene
hsa-mir-374c	SALL1	gene
hsa-mir-374c	SALL1	gene
hsa-mir-374c	MYZAP	gene
hsa-mir-374c	MYZAP	gene
hsa-mir-374c	MYZAP	gene
hsa-mir-374c	STXBP5L	gene
hsa-mir-374c	STXBP5L	gene
hsa-mir-374c	STXBP5L	gene
hsa-mir-374c	LINC00968	lncRNA
hsa-mir-374c	lnc-SNX10-87	lncRNA
hsa-mir-374c	lnc-ITLN2-1	lncRNA
hsa-mir-374c	LINC00968	lncRNA
hsa-mir-374c	lnc-SNX10-87	lncRNA
hsa-mir-374c	lnc-ITLN2-1	lncRNA
hsa-mir-374c	LINC00968	lncRNA
hsa-mir-374c	lnc-SNX10-87	lncRNA
hsa-mir-374c	lnc-ITLN2-1	lncRNA
hsa-mir-374c	LINC00968	lncRNA
hsa-mir-374c	lnc-SNX10-87	lncRNA
hsa-mir-374c	lnc-ITLN2-1	lncRNA
hsa-mir-374c	LINC00968	lncRNA
hsa-mir-374c	lnc-SNX10-87	lncRNA
hsa-mir-374c	lnc-ITLN2-1	lncRNA
hsa-mir-374c	LINC00968	lncRNA
hsa-mir-374c	lnc-SNX10-87	lncRNA
hsa-mir-374c	lnc-ITLN2-1	lncRNA
hsa-mir-374c	LINC00968	lncRNA
hsa-mir-374c	lnc-SNX10-87	lncRNA
hsa-mir-374c	lnc-ITLN2-1	lncRNA
hsa-mir-374c	LINC00968	lncRNA
hsa-mir-374c	lnc-SNX10-87	lncRNA
hsa-mir-374c	lnc-ITLN2-1	lncRNA
hsa-mir-374c	LINC00968	lncRNA
hsa-mir-374c	lnc-SNX10-87	lncRNA
hsa-mir-374c	lnc-ITLN2-1	lncRNA
hsa-mir-374c	LINC00968	lncRNA
hsa-mir-374c	lnc-SNX10-87	lncRNA
hsa-mir-374c	lnc-ITLN2-1	lncRNA
hsa-mir-374c	LINC00968	lncRNA
hsa-mir-374c	lnc-SNX10-87	lncRNA
hsa-mir-374c	lnc-ITLN2-1	lncRNA
hsa-mir-374c	LINC00968	lncRNA
hsa-mir-374c	lnc-SNX10-87	lncRNA
hsa-mir-374c	lnc-ITLN2-1	lncRNA
hsa-mir-374c	LINC00968	lncRNA
hsa-mir-374c	lnc-SNX10-87	lncRNA
hsa-mir-374c	lnc-ITLN2-1	lncRNA
hsa-mir-374c	LINC00968	lncRNA
hsa-mir-374c	lnc-SNX10-87	lncRNA
hsa-mir-374c	lnc-ITLN2-1	lncRNA
hsa-mir-374c	LINC00968	lncRNA
hsa-mir-374c	lnc-SNX10-87	lncRNA
hsa-mir-374c	lnc-ITLN2-1	lncRNA
hsa-mir-374c	LINC00968	lncRNA
hsa-mir-374c	lnc-SNX10-87	lncRNA
hsa-mir-374c	lnc-ITLN2-1	lncRNA
hsa-mir-374c	LINC00968	lncRNA
hsa-mir-374c	lnc-SNX10-87	lncRNA
hsa-mir-374c	lnc-ITLN2-1	lncRNA
hsa-mir-374c	LINC00968	lncRNA
hsa-mir-374c	lnc-SNX10-87	lncRNA
hsa-mir-374c	lnc-ITLN2-1	lncRNA
hsa-mir-374c	LINC00968	lncRNA
hsa-mir-374c	lnc-SNX10-87	lncRNA
hsa-mir-374c	lnc-ITLN2-1	lncRNA
hsa-mir-374c	LINC00968	lncRNA
hsa-mir-374c	lnc-SNX10-87	lncRNA
hsa-mir-374c	lnc-ITLN2-1	lncRNA
hsa-mir-374c	LINC00968	lncRNA
hsa-mir-374c	lnc-SNX10-87	lncRNA
hsa-mir-374c	lnc-ITLN2-1	lncRNA
hsa-mir-466	TMEM79	gene
hsa-mir-466	PAK6	gene
hsa-mir-466	BUB1	gene
hsa-mir-466	GPRC5A	gene
hsa-mir-466	FAM216B	gene
hsa-mir-466	CHEK1	gene
hsa-mir-466	TMEM79	gene
hsa-mir-466	HOXC11	gene
hsa-mir-466	FAM216B	gene
hsa-mir-466	FAM216B	gene
hsa-mir-466	GPRC5A	gene
hsa-mir-466	LMX1A	gene
hsa-mir-466	ART4	gene
hsa-mir-466	BUB1	gene
hsa-mir-466	ICAM1	gene
hsa-mir-466	BUB1	gene
hsa-mir-466	RHCG	gene
hsa-mir-466	CNTNAP5	gene
hsa-mir-466	HHIP	gene
hsa-mir-466	LMNB2	gene
hsa-mir-466	TWIST1	gene
hsa-mir-466	GDNF	gene
hsa-mir-466	LINC00968	lncRNA
hsa-mir-466	LINC00968	lncRNA
hsa-mir-466	LINC00968	lncRNA
hsa-mir-466	LINC00968	lncRNA
hsa-mir-466	LINC00968	lncRNA
hsa-mir-466	LINC00968	lncRNA
hsa-mir-466	LINC00968	lncRNA
hsa-mir-466	LINC00968	lncRNA
hsa-mir-466	LINC00968	lncRNA
hsa-mir-466	LINC00968	lncRNA
hsa-mir-466	LINC00968	lncRNA
hsa-mir-466	LINC00968	lncRNA
hsa-mir-466	LINC00968	lncRNA
hsa-mir-466	LINC00968	lncRNA
hsa-mir-466	LINC00968	lncRNA
hsa-mir-466	LINC00968	lncRNA
hsa-mir-466	LINC00968	lncRNA
hsa-mir-466	LINC00968	lncRNA
hsa-mir-466	LINC00968	lncRNA
hsa-mir-466	LINC00968	lncRNA
hsa-mir-466	LINC00968	lncRNA
hsa-mir-466	LINC00968	lncRNA
hsa-mir-371a	EVX2	gene
hsa-mir-371a	MELK	gene
hsa-mir-371a	MYADM	gene
hsa-mir-371a	RPL3L	gene
hsa-mir-371a	ORC1	gene
hsa-mir-371a	MELK	gene
hsa-mir-371a	FPR2	gene
hsa-mir-371a	SLC19A3	gene
hsa-mir-371a	MYCN	gene
hsa-mir-371a	RAD51	gene
hsa-mir-371a	PTGFRN	gene
hsa-mir-371a	SOX2	gene
hsa-mir-371a	MCM4	gene
hsa-mir-371a	RIMBP2	gene
hsa-mir-371a	SIM2	gene
hsa-mir-371a	SLC24A4	gene
hsa-mir-371a	KLHDC8A	gene
hsa-mir-371a	DCDC2	gene
hsa-mir-371a	EMCN	gene
hsa-mir-371a	KLF2	gene
hsa-mir-371a	OIP5	gene
hsa-mir-371a	MOGAT1	gene
hsa-mir-371a	CNGB1	gene
hsa-mir-371a	PRR11	gene
hsa-mir-371a	ARHGEF6	gene
hsa-mir-371a	PTPRN2	gene
hsa-mir-371a	CHAF1B	gene
hsa-mir-371a	SPN	gene
hsa-mir-371a	DKK1	gene
hsa-mir-371a	SPC24	gene
hsa-mir-371a	ELAVL2	gene
hsa-mir-371a	MCM10	gene
hsa-mir-371a	PKMYT1	gene
hsa-mir-371a	WISP3	gene
hsa-mir-371a	ESCO2	gene
hsa-mir-371a	ARHGEF6	gene
hsa-mir-371a	SHE	gene
hsa-mir-371a	SLC4A1	gene
hsa-mir-371a	SLC24A4	gene
hsa-mir-371a	PAICS	gene
hsa-mir-371a	CENPL	gene
hsa-mir-371a	OLR1	gene
hsa-mir-371a	FGF5	gene
hsa-mir-371a	ANGPT4	gene
hsa-mir-371a	ARHGEF39	gene
hsa-mir-371a	F2RL2	gene
hsa-mir-371a	SPC24	gene
hsa-mir-371a	PKP1	gene
hsa-mir-371a	RHCG	gene
hsa-mir-371a	ARHGEF6	gene
hsa-mir-371a	OXGR1	gene
hsa-mir-371a	GCLM	gene
hsa-mir-371a	lnc-TRIM43-7	lncRNA
hsa-mir-371a	lnc-TRIM43-7	lncRNA
hsa-mir-371a	lnc-TRIM43-7	lncRNA
hsa-mir-371a	lnc-TRIM43-7	lncRNA
hsa-mir-371a	lnc-TRIM43-7	lncRNA
hsa-mir-371a	lnc-TRIM43-7	lncRNA
hsa-mir-371a	lnc-TRIM43-7	lncRNA
hsa-mir-371a	lnc-TRIM43-7	lncRNA
hsa-mir-371a	lnc-TRIM43-7	lncRNA
hsa-mir-371a	lnc-TRIM43-7	lncRNA
hsa-mir-371a	lnc-TRIM43-7	lncRNA
hsa-mir-371a	lnc-TRIM43-7	lncRNA
hsa-mir-371a	lnc-TRIM43-7	lncRNA
hsa-mir-371a	lnc-TRIM43-7	lncRNA
hsa-mir-371a	lnc-TRIM43-7	lncRNA
hsa-mir-371a	lnc-TRIM43-7	lncRNA
hsa-mir-371a	lnc-TRIM43-7	lncRNA
hsa-mir-371a	lnc-TRIM43-7	lncRNA
hsa-mir-371a	lnc-TRIM43-7	lncRNA
hsa-mir-371a	lnc-TRIM43-7	lncRNA
hsa-mir-371a	lnc-TRIM43-7	lncRNA
hsa-mir-371a	lnc-TRIM43-7	lncRNA
hsa-mir-371a	lnc-TRIM43-7	lncRNA
hsa-mir-371a	lnc-TRIM43-7	lncRNA
hsa-mir-371a	lnc-TRIM43-7	lncRNA
hsa-mir-371a	lnc-TRIM43-7	lncRNA
hsa-mir-371a	lnc-TRIM43-7	lncRNA
hsa-mir-371a	lnc-TRIM43-7	lncRNA
hsa-mir-371a	lnc-TRIM43-7	lncRNA
hsa-mir-371a	lnc-TRIM43-7	lncRNA
hsa-mir-371a	lnc-TRIM43-7	lncRNA
hsa-mir-371a	lnc-TRIM43-7	lncRNA
hsa-mir-371a	lnc-TRIM43-7	lncRNA
hsa-mir-371a	lnc-TRIM43-7	lncRNA
hsa-mir-371a	lnc-TRIM43-7	lncRNA
hsa-mir-371a	lnc-TRIM43-7	lncRNA
hsa-mir-371a	lnc-TRIM43-7	lncRNA
hsa-mir-371a	lnc-TRIM43-7	lncRNA
hsa-mir-371a	lnc-TRIM43-7	lncRNA
hsa-mir-371a	lnc-TRIM43-7	lncRNA
hsa-mir-371a	lnc-TRIM43-7	lncRNA
hsa-mir-371a	lnc-TRIM43-7	lncRNA
hsa-mir-371a	lnc-TRIM43-7	lncRNA
hsa-mir-371a	lnc-TRIM43-7	lncRNA
hsa-mir-371a	lnc-TRIM43-7	lncRNA
hsa-mir-371a	lnc-TRIM43-7	lncRNA
hsa-mir-371a	lnc-TRIM43-7	lncRNA
hsa-mir-371a	lnc-TRIM43-7	lncRNA
hsa-mir-371a	lnc-TRIM43-7	lncRNA
hsa-mir-371a	lnc-TRIM43-7	lncRNA
hsa-mir-371a	lnc-TRIM43-7	lncRNA
hsa-mir-371a	lnc-TRIM43-7	lncRNA
hsa-mir-556	CYBRD1	gene
hsa-mir-556	CYBRD1	gene
hsa-mir-556	CYBRD1	gene
hsa-mir-556	SALL3	gene
hsa-mir-556	SALL3	gene
hsa-mir-556	SALL3	gene
hsa-mir-556	CDK1	gene
hsa-mir-556	CDK1	gene
hsa-mir-556	CDK1	gene
hsa-mir-556	SERPINB4	gene
hsa-mir-556	SERPINB4	gene
hsa-mir-556	SERPINB4	gene
hsa-mir-556	ULBP2	gene
hsa-mir-556	ULBP2	gene
hsa-mir-556	ULBP2	gene
hsa-mir-556	SLC24A4	gene
hsa-mir-556	SLC24A4	gene
hsa-mir-556	SLC24A4	gene
hsa-mir-556	SERPINB3	gene
hsa-mir-556	SERPINB3	gene
hsa-mir-556	SERPINB3	gene
hsa-mir-556	CAV1	gene
hsa-mir-556	CAV1	gene
hsa-mir-556	CAV1	gene
hsa-mir-556	SLC24A4	gene
hsa-mir-556	SLC24A4	gene
hsa-mir-556	SLC24A4	gene
hsa-mir-556	AOC3	gene
hsa-mir-556	AOC3	gene
hsa-mir-556	AOC3	gene
hsa-mir-556	ANKRD62	gene
hsa-mir-556	ANKRD62	gene
hsa-mir-556	ANKRD62	gene
hsa-mir-556	HIST1H2BD	gene
hsa-mir-556	HIST1H2BD	gene
hsa-mir-556	HIST1H2BD	gene
hsa-mir-556	CCNE2	gene
hsa-mir-556	CCNE2	gene
hsa-mir-556	CCNE2	gene
hsa-mir-556	DSG2	gene
hsa-mir-556	DSG2	gene
hsa-mir-556	DSG2	gene
hsa-mir-556	TM4SF5	gene
hsa-mir-556	TM4SF5	gene
hsa-mir-556	TM4SF5	gene
hsa-mir-556	MYCN	gene
hsa-mir-556	MYCN	gene
hsa-mir-556	MYCN	gene
hsa-mir-556	RACGAP1	gene
hsa-mir-556	RACGAP1	gene
hsa-mir-556	RACGAP1	gene
hsa-mir-556	ZIC5	gene
hsa-mir-556	ZIC5	gene
hsa-mir-556	ZIC5	gene
hsa-mir-556	UTRN	gene
hsa-mir-556	UTRN	gene
hsa-mir-556	UTRN	gene
hsa-mir-556	CCNE2	gene
hsa-mir-556	CCNE2	gene
hsa-mir-556	CCNE2	gene
hsa-mir-556	HIST1H2BD	gene
hsa-mir-556	HIST1H2BD	gene
hsa-mir-556	HIST1H2BD	gene
hsa-mir-556	LINC00609	lncRNA
hsa-mir-556	lnc-NTM-1	lncRNA
hsa-mir-556	lnc-USP6NL-7	lncRNA
hsa-mir-556	LINC00609	lncRNA
hsa-mir-556	lnc-NTM-1	lncRNA
hsa-mir-556	lnc-USP6NL-7	lncRNA
hsa-mir-556	LINC00609	lncRNA
hsa-mir-556	lnc-NTM-1	lncRNA
hsa-mir-556	lnc-USP6NL-7	lncRNA
hsa-mir-556	LINC00609	lncRNA
hsa-mir-556	lnc-NTM-1	lncRNA
hsa-mir-556	lnc-USP6NL-7	lncRNA
hsa-mir-556	LINC00609	lncRNA
hsa-mir-556	lnc-NTM-1	lncRNA
hsa-mir-556	lnc-USP6NL-7	lncRNA
hsa-mir-556	LINC00609	lncRNA
hsa-mir-556	lnc-NTM-1	lncRNA
hsa-mir-556	lnc-USP6NL-7	lncRNA
hsa-mir-556	LINC00609	lncRNA
hsa-mir-556	lnc-NTM-1	lncRNA
hsa-mir-556	lnc-USP6NL-7	lncRNA
hsa-mir-556	LINC00609	lncRNA
hsa-mir-556	lnc-NTM-1	lncRNA
hsa-mir-556	lnc-USP6NL-7	lncRNA
hsa-mir-556	LINC00609	lncRNA
hsa-mir-556	lnc-NTM-1	lncRNA
hsa-mir-556	lnc-USP6NL-7	lncRNA
hsa-mir-556	LINC00609	lncRNA
hsa-mir-556	lnc-NTM-1	lncRNA
hsa-mir-556	lnc-USP6NL-7	lncRNA
hsa-mir-556	LINC00609	lncRNA
hsa-mir-556	lnc-NTM-1	lncRNA
hsa-mir-556	lnc-USP6NL-7	lncRNA
hsa-mir-556	LINC00609	lncRNA
hsa-mir-556	lnc-NTM-1	lncRNA
hsa-mir-556	lnc-USP6NL-7	lncRNA
hsa-mir-556	LINC00609	lncRNA
hsa-mir-556	lnc-NTM-1	lncRNA
hsa-mir-556	lnc-USP6NL-7	lncRNA
hsa-mir-556	LINC00609	lncRNA
hsa-mir-556	lnc-NTM-1	lncRNA
hsa-mir-556	lnc-USP6NL-7	lncRNA
hsa-mir-556	LINC00609	lncRNA
hsa-mir-556	lnc-NTM-1	lncRNA
hsa-mir-556	lnc-USP6NL-7	lncRNA
hsa-mir-556	LINC00609	lncRNA
hsa-mir-556	lnc-NTM-1	lncRNA
hsa-mir-556	lnc-USP6NL-7	lncRNA
hsa-mir-556	LINC00609	lncRNA
hsa-mir-556	lnc-NTM-1	lncRNA
hsa-mir-556	lnc-USP6NL-7	lncRNA
hsa-mir-556	LINC00609	lncRNA
hsa-mir-556	lnc-NTM-1	lncRNA
hsa-mir-556	lnc-USP6NL-7	lncRNA
hsa-mir-556	LINC00609	lncRNA
hsa-mir-556	lnc-NTM-1	lncRNA
hsa-mir-556	lnc-USP6NL-7	lncRNA
hsa-mir-556	LINC00609	lncRNA
hsa-mir-556	lnc-NTM-1	lncRNA
hsa-mir-556	lnc-USP6NL-7	lncRNA
hsa-mir-556	LINC00609	lncRNA
hsa-mir-556	lnc-NTM-1	lncRNA
hsa-mir-556	lnc-USP6NL-7	lncRNA
hsa-mir-3200	C6	gene
hsa-mir-3200	C6	gene
hsa-mir-3200	C6	gene
hsa-mir-3200	WFIKKN2	gene
hsa-mir-3200	WFIKKN2	gene
hsa-mir-3200	WFIKKN2	gene
hsa-mir-3200	PFN2	gene
hsa-mir-3200	PFN2	gene
hsa-mir-3200	PFN2	gene
hsa-mir-3200	CKAP2L	gene
hsa-mir-3200	CKAP2L	gene
hsa-mir-3200	CKAP2L	gene
hsa-mir-3200	MGLL	gene
hsa-mir-3200	MGLL	gene
hsa-mir-3200	MGLL	gene
hsa-mir-3200	CD55	gene
hsa-mir-3200	CD55	gene
hsa-mir-3200	CD55	gene
hsa-mir-3200	PSAT1	gene
hsa-mir-3200	PSAT1	gene
hsa-mir-3200	PSAT1	gene
hsa-mir-3200	ATAD5	gene
hsa-mir-3200	ATAD5	gene
hsa-mir-3200	ATAD5	gene
hsa-mir-3200	IGF2	gene
hsa-mir-3200	IGF2	gene
hsa-mir-3200	IGF2	gene
hsa-mir-3200	ALPI	gene
hsa-mir-3200	ALPI	gene
hsa-mir-3200	ALPI	gene
hsa-mir-3200	ATAD5	gene
hsa-mir-3200	ATAD5	gene
hsa-mir-3200	ATAD5	gene
hsa-mir-3200	PFN2	gene
hsa-mir-3200	PFN2	gene
hsa-mir-3200	PFN2	gene
hsa-mir-3200	ONECUT2	gene
hsa-mir-3200	ONECUT2	gene
hsa-mir-3200	ONECUT2	gene
hsa-mir-3200	GINS2	gene
hsa-mir-3200	GINS2	gene
hsa-mir-3200	GINS2	gene
hsa-mir-3200	C7	gene
hsa-mir-3200	C7	gene
hsa-mir-3200	C7	gene
hsa-mir-3200	PFN2	gene
hsa-mir-3200	PFN2	gene
hsa-mir-3200	PFN2	gene
hsa-mir-3200	TGFBR2	gene
hsa-mir-3200	TGFBR2	gene
hsa-mir-3200	TGFBR2	gene
hsa-mir-3200	KLHL32	gene
hsa-mir-3200	KLHL32	gene
hsa-mir-3200	KLHL32	gene
hsa-mir-3200	lnc-SNX10-87	lncRNA
hsa-mir-3200	LINC00968	lncRNA
hsa-mir-3200	lnc-NTM-1	lncRNA
hsa-mir-3200	lnc-SNX10-87	lncRNA
hsa-mir-3200	LINC00968	lncRNA
hsa-mir-3200	lnc-NTM-1	lncRNA
hsa-mir-3200	lnc-SNX10-87	lncRNA
hsa-mir-3200	LINC00968	lncRNA
hsa-mir-3200	lnc-NTM-1	lncRNA
hsa-mir-3200	lnc-SNX10-87	lncRNA
hsa-mir-3200	LINC00968	lncRNA
hsa-mir-3200	lnc-NTM-1	lncRNA
hsa-mir-3200	lnc-SNX10-87	lncRNA
hsa-mir-3200	LINC00968	lncRNA
hsa-mir-3200	lnc-NTM-1	lncRNA
hsa-mir-3200	lnc-SNX10-87	lncRNA
hsa-mir-3200	LINC00968	lncRNA
hsa-mir-3200	lnc-NTM-1	lncRNA
hsa-mir-3200	lnc-SNX10-87	lncRNA
hsa-mir-3200	LINC00968	lncRNA
hsa-mir-3200	lnc-NTM-1	lncRNA
hsa-mir-3200	lnc-SNX10-87	lncRNA
hsa-mir-3200	LINC00968	lncRNA
hsa-mir-3200	lnc-NTM-1	lncRNA
hsa-mir-3200	lnc-SNX10-87	lncRNA
hsa-mir-3200	LINC00968	lncRNA
hsa-mir-3200	lnc-NTM-1	lncRNA
hsa-mir-3200	lnc-SNX10-87	lncRNA
hsa-mir-3200	LINC00968	lncRNA
hsa-mir-3200	lnc-NTM-1	lncRNA
hsa-mir-3200	lnc-SNX10-87	lncRNA
hsa-mir-3200	LINC00968	lncRNA
hsa-mir-3200	lnc-NTM-1	lncRNA
hsa-mir-3200	lnc-SNX10-87	lncRNA
hsa-mir-3200	LINC00968	lncRNA
hsa-mir-3200	lnc-NTM-1	lncRNA
hsa-mir-3200	lnc-SNX10-87	lncRNA
hsa-mir-3200	LINC00968	lncRNA
hsa-mir-3200	lnc-NTM-1	lncRNA
hsa-mir-3200	lnc-SNX10-87	lncRNA
hsa-mir-3200	LINC00968	lncRNA
hsa-mir-3200	lnc-NTM-1	lncRNA
hsa-mir-3200	lnc-SNX10-87	lncRNA
hsa-mir-3200	LINC00968	lncRNA
hsa-mir-3200	lnc-NTM-1	lncRNA
hsa-mir-3200	lnc-SNX10-87	lncRNA
hsa-mir-3200	LINC00968	lncRNA
hsa-mir-3200	lnc-NTM-1	lncRNA
hsa-mir-3200	lnc-SNX10-87	lncRNA
hsa-mir-3200	LINC00968	lncRNA
hsa-mir-3200	lnc-NTM-1	lncRNA
hsa-mir-3200	lnc-SNX10-87	lncRNA
hsa-mir-3200	LINC00968	lncRNA
hsa-mir-3200	lnc-NTM-1	lncRNA
hsa-mir-4449	C6orf141	gene
hsa-mir-5579	SRXN1	gene
hsa-mir-5579	SRXN1	gene
hsa-mir-5579	SRXN1	gene
hsa-mir-5579	NYAP2	gene
hsa-mir-5579	NYAP2	gene
hsa-mir-5579	NYAP2	gene
hsa-mir-5579	CLIC5	gene
hsa-mir-5579	CLIC5	gene
hsa-mir-5579	CLIC5	gene
hsa-mir-5579	STXBP5L	gene
hsa-mir-5579	STXBP5L	gene
hsa-mir-5579	STXBP5L	gene
hsa-mir-5579	OCLN	gene
hsa-mir-5579	OCLN	gene
hsa-mir-5579	OCLN	gene
hsa-mir-5579	SP8	gene
hsa-mir-5579	SP8	gene
hsa-mir-5579	SP8	gene
hsa-mir-5579	LINC00968	lncRNA
hsa-mir-5579	lnc-PAWR-1	lncRNA
hsa-mir-5579	lnc-FAM92A-9	lncRNA
hsa-mir-5579	LINC00968	lncRNA
hsa-mir-5579	lnc-PAWR-1	lncRNA
hsa-mir-5579	lnc-FAM92A-9	lncRNA
hsa-mir-5579	LINC00968	lncRNA
hsa-mir-5579	lnc-PAWR-1	lncRNA
hsa-mir-5579	lnc-FAM92A-9	lncRNA
hsa-mir-5579	LINC00968	lncRNA
hsa-mir-5579	lnc-PAWR-1	lncRNA
hsa-mir-5579	lnc-FAM92A-9	lncRNA
hsa-mir-5579	LINC00968	lncRNA
hsa-mir-5579	lnc-PAWR-1	lncRNA
hsa-mir-5579	lnc-FAM92A-9	lncRNA
hsa-mir-5579	LINC00968	lncRNA
hsa-mir-5579	lnc-PAWR-1	lncRNA
hsa-mir-5579	lnc-FAM92A-9	lncRNA
hsa-mir-767	EMP2	gene
hsa-mir-767	EMP2	gene
hsa-mir-767	EMP2	gene
hsa-mir-767	EMP2	gene
hsa-mir-767	EMP2	gene
hsa-mir-767	EMP2	gene
hsa-mir-767	EMP2	gene
hsa-mir-767	PKP1	gene
hsa-mir-767	PKP1	gene
hsa-mir-767	PKP1	gene
hsa-mir-767	PKP1	gene
hsa-mir-767	PKP1	gene
hsa-mir-767	PKP1	gene
hsa-mir-767	PKP1	gene
hsa-mir-767	SEC14L6	gene
hsa-mir-767	SEC14L6	gene
hsa-mir-767	SEC14L6	gene
hsa-mir-767	SEC14L6	gene
hsa-mir-767	SEC14L6	gene
hsa-mir-767	SEC14L6	gene
hsa-mir-767	SEC14L6	gene
hsa-mir-767	FUT9	gene
hsa-mir-767	FUT9	gene
hsa-mir-767	FUT9	gene
hsa-mir-767	FUT9	gene
hsa-mir-767	FUT9	gene
hsa-mir-767	FUT9	gene
hsa-mir-767	FUT9	gene
hsa-mir-767	LPL	gene
hsa-mir-767	LPL	gene
hsa-mir-767	LPL	gene
hsa-mir-767	LPL	gene
hsa-mir-767	LPL	gene
hsa-mir-767	LPL	gene
hsa-mir-767	LPL	gene
hsa-mir-767	SLC7A11	gene
hsa-mir-767	SLC7A11	gene
hsa-mir-767	SLC7A11	gene
hsa-mir-767	SLC7A11	gene
hsa-mir-767	SLC7A11	gene
hsa-mir-767	SLC7A11	gene
hsa-mir-767	SLC7A11	gene
hsa-mir-767	ANKRD62	gene
hsa-mir-767	ANKRD62	gene
hsa-mir-767	ANKRD62	gene
hsa-mir-767	ANKRD62	gene
hsa-mir-767	ANKRD62	gene
hsa-mir-767	ANKRD62	gene
hsa-mir-767	ANKRD62	gene
hsa-mir-767	CYP2C19	gene
hsa-mir-767	CYP2C19	gene
hsa-mir-767	CYP2C19	gene
hsa-mir-767	CYP2C19	gene
hsa-mir-767	CYP2C19	gene
hsa-mir-767	CYP2C19	gene
hsa-mir-767	CYP2C19	gene
hsa-mir-767	ZNF695	gene
hsa-mir-767	ZNF695	gene
hsa-mir-767	ZNF695	gene
hsa-mir-767	ZNF695	gene
hsa-mir-767	ZNF695	gene
hsa-mir-767	ZNF695	gene
hsa-mir-767	ZNF695	gene
hsa-mir-767	NCAPG2	gene
hsa-mir-767	NCAPG2	gene
hsa-mir-767	NCAPG2	gene
hsa-mir-767	NCAPG2	gene
hsa-mir-767	NCAPG2	gene
hsa-mir-767	NCAPG2	gene
hsa-mir-767	NCAPG2	gene
hsa-mir-767	GPRC5A	gene
hsa-mir-767	GPRC5A	gene
hsa-mir-767	GPRC5A	gene
hsa-mir-767	GPRC5A	gene
[truncated: 1,709 more rows]
