# Supplementary material for: Bioinformatics prediction of differential miRNAs in non-small cell lung cancer
Source: PLoS One. 2021 Jul 21;16(7):e0254854. doi: 10.1371/journal.pone.0254854 (PMC8294502; doi:10.1371/journal.pone.0254854)
Supplement: S1 File — (ZIP) [file pone.0254854.s001.zip › S1_File/Source code used for bioinformatics analysis/Exp.miRNA.txt]

logFC	logCPM	PValue	FDR	miRNA.symbol
3.11513776869642	14.8667842692974	2.05689852926361e-157	1.38017891313588e-154	hsa-mir-30a
3.59623981460107	7.90469849537661	1.48486652419793e-120	1.42335062533831e-118	hsa-mir-144
3.47893590570549	10.1008829163372	1.10374269646679e-101	8.22901499254684e-100	hsa-mir-451a
2.14501233478297	10.1511986223907	1.53065081207928e-88	7.90051303773226e-87	hsa-mir-140
2.65372002852521	9.64496074291659	1.72459409256592e-76	7.71468424074486e-75	hsa-mir-338
3.39402901039521	0.412724650818099	6.26458621736774e-68	2.00168445326369e-66	hsa-mir-4732
-2.68575191686	5.15850337534112	1.04142956519765e-38	1.37019458479925e-37	hsa-mir-96
-2.64991507504817	7.49254301854568	2.116491754992e-22	1.49491154484171e-21	hsa-mir-224
2.0548208509223	6.97750646641705	2.28906245848755e-20	1.47688549004341e-19	hsa-mir-34c
-3.51333551760818	3.09887386982876	1.66168580754064e-19	9.9552783648194e-19	hsa-mir-323b
-5.88803387523031	6.2015192353578	5.2452348129386e-19	2.9826716605778e-18	hsa-mir-767
-3.2277662699247	0.790277579097008	1.37867882127977e-18	7.64540073618783e-18	hsa-mir-5579
-3.44447446699426	1.20083129241382	3.15688680627854e-17	1.629439266933e-16	hsa-mir-4449
-2.04916228567641	3.15321335337599	7.36094808521839e-14	3.22823278770035e-13	hsa-mir-3200
-2.10354768419218	0.384590101454937	5.75521922798905e-12	2.19417733067083e-11	hsa-mir-556
-7.09581465834905	2.48466845859957	5.02847475184272e-07	1.25431470575705e-06	hsa-mir-371a
-2.30159002555874	0.300374846611876	8.54652425934478e-07	2.06870006020495e-06	hsa-mir-466
-3.44040658362438	0.51167357793345	9.85829831767733e-07	2.34571566353244e-06	hsa-mir-374c
-2.79079760090217	0.145384562544194	2.55982410416966e-06	5.55871188963704e-06	hsa-mir-3161
-2.90155830395783	0.918395743648747	5.48466191797589e-06	1.15367026550527e-05	hsa-mir-4788
-2.74891463470757	0.265401791824896	0.000453143429963218	0.000732672871097154	hsa-mir-519d
