# Supplementary material for: Bioinformatics prediction of differential miRNAs in non-small cell lung cancer
Source: PLoS One. 2021 Jul 21;16(7):e0254854. doi: 10.1371/journal.pone.0254854 (PMC8294502; doi:10.1371/journal.pone.0254854)
Supplement: S1 File — (ZIP) [file pone.0254854.s001.zip › S1_File/Source code used for bioinformatics analysis/LUSC.DEG.miRNA.GSE135918.txt]

ID	adj.P.Val	P.Value	t	B	logFC	miRNA_ID	SPOT_ID
33596	0.000059	3.63E-08	13.2571041	9.15736	6.7550476	hsa-mir-126
168585	0.000059	3.64E-08	13.2519996	9.15383	5.6257393		168585
169284	0.000141	1.56E-07	11.5266416	7.85564	3.3408696		169284
147810	0.000141	1.74E-07	11.4049232	7.75556	4.6852074		147810
13148	0.000257	5.76E-07	10.1469832	6.64654	5.7738294	hsa-mir-195
10138	0.000257	5.79E-07	10.1415798	6.64147	6.509528	hsa-mir-130a
42923	0.000257	6.70E-07	9.9972543	6.50486	3.3423239	hsa-mir-30c
4610	0.000257	7.83E-07	9.8431278	6.35672	6.6164604	hsa-mir-126
148086	0.000257	8.82E-07	9.7283616	6.24488	3.3948867	hsa-mir-548aa/hsa-mir-548t
46620	0.000257	9.01E-07	-9.707075	6.22399	-3.8763097		46620
148386	0.000257	9.18E-07	9.6887897	6.206	2.6858151	hsa-mir-2964a
148389	0.000257	1.10E-06	9.5190314	6.03741	3.9900936		148389
169109	0.000257	1.16E-06	9.4634333	5.98155	2.7283193	hsa-mir-5003
145859	0.000257	1.17E-06	9.4545442	5.97259	6.934414	hsa-mir-33a
169283	0.000257	1.24E-06	9.4050923	5.92258	4.7457196		169283
42640	0.000257	1.39E-06	9.2966934	5.81205	6.0270092	hsa-mir-20b
145838	0.000257	1.40E-06	-9.2908962	5.8061	-2.9690712	hsa-mir-125b-1
145845	0.000257	1.46E-06	9.2506188	5.76469	7.8193023	hsa-mir-20a
145676	0.000257	1.54E-06	9.1982924	5.71063	4.1477232	hsa-mir-30e
148215	0.000257	1.59E-06	9.1719691	5.68332	2.617068	hsa-mir-3591
30747	0.000261	1.85E-06	9.034183	5.53913	4.6199964		spike_control_v2_50
147793	0.000261	1.88E-06	9.0167325	5.52072	2.8656955	hsa-mir-4252
29529	0.000261	1.98E-06	-8.971561	5.4729	-3.5261442	hsa-mir-369
42522	0.000261	2.01E-06	-8.9584301	5.45896	-2.8761735		ebv-miR-BART19-3p
168670	0.000261	2.01E-06	8.9542379	5.45451	2.5151101	hsa-mir-4694
42776	0.000265	2.12E-06	-8.9065834	5.40373	-2.9224072		42776
42738	0.000272	2.27E-06	8.8485462	5.34153	2.8224482	hsa-mir-340
168616	0.000291	2.51E-06	8.755206	5.24071	4.4789811	hsa-mir-4536
10925	0.000317	2.97E-06	8.6080734	5.07974	2.8767484	hsa-mir-10b
46944	0.000317	3.05E-06	8.585432	5.05474	4.1839992	hsa-mir-1297
168930	0.000317	3.19E-06	8.544849	5.00979	2.3910436	hsa-mir-5582
148075	0.000317	3.23E-06	8.5354712	4.99938	2.5412628		148075
46284	0.000317	3.23E-06	8.5337654	4.99748	3.252939		46284
31026	0.000317	3.33E-06	8.5083042	4.96915	5.9727802	hsa-mir-101
145841	0.000321	3.46E-06	8.4732398	4.93	3.9224602		145841
17338	0.000329	3.65E-06	8.4280119	4.87929	5.4923477	hsa-mir-660
148338	0.00034	3.88E-06	8.3759645	4.82063	2.4793252	hsa-mir-3064
42708	0.000341	4.00E-06	8.3484257	4.78946	3.2114699	hsa-mir-99a
11273	0.000352	4.23E-06	8.3003242	4.7348	3.4675519		11273
42953	0.00037	4.57E-06	8.2351919	4.66034	3.408373		42953
169239	0.000417	5.41E-06	-8.0932582	4.49627	-3.0226624	hsa-mir-4732
46801	0.000417	5.54E-06	8.0732124	4.4729	3.2817511	hsa-mir-106a
148180	0.000417	5.68E-06	8.0520691	4.44819	2.2472463		148180
148220	0.000417	5.79E-06	8.0355838	4.42888	4.5668365		148220
148031	0.000417	5.80E-06	8.0348162	4.42798	4.0363969		148031
46338	0.000454	6.48E-06	7.9420159	4.31867	4.3225802		46338
148280	0.000454	6.75E-06	7.9083903	4.2788	2.558416		148280
42885	0.000454	6.79E-06	7.9029745	4.27236	2.9355221	hsa-mir-376a
148109	0.000454	7.06E-06	7.8717791	4.23522	1.8605295		148109
147162	0.000454	7.20E-06	7.8549144	4.21508	3.5683386	hsa-let-7a
169082	0.000454	7.24E-06	-7.8502262	4.20948	-1.9676522	hsa-mir-1275
146144	0.000454	7.29E-06	-7.8454537	4.20377	-2.4796056		146144
19591	0.000478	7.82E-06	7.7877323	4.13452	6.3717985	hsa-mir-199b
148192	0.000512	8.69E-06	8.201151	4.09444	4.1933456	hsa-mir-421
146049	0.000512	8.65E-06	7.7050529	4.03457	3.8392148	hsa-mir-28
146219	0.000531	9.18E-06	7.6569961	3.97607	2.6797612		146219
168651	0.000531	9.49E-06	7.6303283	3.94348	2.0216309		168651
10988	0.000531	9.50E-06	7.6297981	3.94283	2.4871967	hsa-mir-194
169020	0.000541	1.02E-05	-7.5704482	3.86995	-1.8097988	hsa-mir-4506
147880	0.000541	1.03E-05	7.5662752	3.86481	3.4064625	hsa-mir-323b
146086	0.000541	1.03E-05	7.5662655	3.86479	3.189635	hsa-mir-30a
168771	0.000541	1.04E-05	7.5603824	3.85754	2.0747337		168771
168802	0.00055	1.07E-05	-7.5350861	3.8263	-3.0756936	hsa-mir-4516
147858	0.000573	1.15E-05	-7.4788437	3.75655	-1.9110599		147858
148426	0.000573	1.15E-05	7.4781744	3.75571	2.3920772		148426
46438	0.000573	1.17E-05	7.4628012	3.73657	3.9940086	hsa-let-7g
169072	0.000573	1.19E-05	7.4477095	3.71775	3.7614006	hsa-mir-3925
146164	0.000573	1.21E-05	-7.43889	3.70674	-2.7603533		146164
147739	0.000573	1.22E-05	-7.4308611	3.6967	-2.2903745	hsa-mir-3161
145727	0.000575	1.24E-05	7.4168803	3.6792	2.9529415	hsa-mir-501
46978	0.000576	1.27E-05	7.4015615	3.66	3.2968813		46978
146163	0.000576	1.28E-05	-7.3923851	3.64849	-3.1092074	hsa-mir-224
46328	0.000579	1.31E-05	-7.3761153	3.62804	-3.0156101		46328
169026	0.000579	1.33E-05	-7.360462	3.60833	-2.685722	hsa-mir-4679
42496	0.000579	1.36E-05	7.3460152	3.59012	4.2046864	hsa-mir-181c
148610	0.000579	1.36E-05	7.3458182	3.58987	2.5341639	hsa-mir-26a-1
147688	0.000606	1.49E-05	7.7183762	3.57399	4.2614246	hsa-mir-548v
168861	0.00059	1.40E-05	-7.320848	3.55832	-2.7295737	hsa-mir-4754
11246	0.000606	1.49E-05	7.2726983	3.49723	3.2323004		11246
42650	0.000606	1.50E-05	7.2696797	3.49339	4.8641314		42650
169385	0.000606	1.51E-05	7.2609054	3.48222	2.7827709	hsa-mir-4500
169330	0.00062	1.57E-05	7.2337193	3.44755	3.805345	hsa-mir-23b
147556	0.000622	1.59E-05	7.2217035	3.4322	2.1670179	hsa-mir-4254
168914	0.000626	1.64E-05	7.2012476	3.40601	2.4906056	hsa-mir-5689
169089	0.000626	1.64E-05	-7.198491	3.40247	-4.2097228	hsa-mir-4470
145736	0.000633	1.68E-05	-7.1810803	3.38013	-2.6886995	hsa-mir-605
148666	0.00066	1.78E-05	-7.1347827	3.32052	-2.8692552	hsa-mir-938
42474	0.00066	1.83E-05	7.1142212	3.29395	2.0208303		42474
42978	0.000661	2.00E-05	7.461957	3.28566	4.1585732		42978
17278	0.00066	1.85E-05	7.1074648	3.2852	2.5223674		17278
42860	0.00066	1.86E-05	7.1015424	3.27754	3.7020896		42860
147919	0.00066	1.87E-05	-7.0988841	3.27409	-3.3079824		kshv-miR-K12-12
10967	0.00066	1.87E-05	7.096716	3.27128	5.1434694	hsa-mir-16
148047	0.000661	1.92E-05	-7.078113	3.24715	-3.1736828		148047
28213	0.000661	1.93E-05	7.0731119	3.24065	3.3170315		28213
145844	0.000696	2.23E-05	7.9040294	3.23938	7.0316531	hsa-mir-374a
13485	0.000661	1.97E-05	7.0573308	3.22013	2.9128291	hsa-mir-10a
148598	0.000661	1.98E-05	7.0562066	3.21866	3.6457595		148598
17465	0.000661	1.99E-05	-7.0523107	3.21359	-2.8482192		17465
148518	0.000662	2.02E-05	7.0383754	3.19543	1.9605005		148518
146192	0.000664	2.06E-05	7.0245196	3.17735	2.0996683		146192
148274	0.000664	2.07E-05	7.0212943	3.17313	1.8143987		148274
146189	0.00067	2.11E-05	-7.0071257	3.15461	-2.6251088		146189
148651	0.000696	2.21E-05	6.9694082	3.10515	2.9136265		148651
42532	0.000701	2.27E-05	6.9509632	3.08089	2.0054171	hsa-mir-22
148527	0.000702	2.32E-05	6.9351076	3.06	1.9835292		148527
147804	0.000702	2.32E-05	-6.9349801	3.05983	-2.8391898	hsv1-miR-H17
168606	0.000704	2.37E-05	-6.9175264	3.03679	-2.2005517	hsa-mir-4633
147318	0.000704	2.39E-05	-6.9118303	3.02927	-2.0134027	hsa-mir-3660
17280	0.000704	2.41E-05	6.9054018	3.02077	3.6829595	hsa-mir-15b
148281	0.000704	2.44E-05	6.8970414	3.0097	1.7569393		148281
17304	0.000704	2.45E-05	6.8936987	3.00527	4.3368756		17304
148599	0.000704	2.46E-05	6.8908668	3.00152	2.3993566	hsa-mir-3680
147684	0.000704	2.48E-05	-6.8849228	2.99364	-2.1629436	hsa-mir-3200
17418	0.000719	2.55E-05	-6.8621073	2.96336	-2.8320291		kshv-miR-K12-4-3p
168818	0.000719	2.57E-05	6.8561845	2.95549	2.7668025	hsa-mir-4774
145636	0.000726	2.65E-05	6.8344011	2.92648	2.1924332		145636
42630	0.000726	2.66E-05	6.8328616	2.92443	2.5130641	hsa-mir-140
42476	0.000726	2.68E-05	6.8272302	2.91692	2.423853	hsa-mir-374b
147859	0.000726	2.69E-05	6.8241974	2.91287	2.3183116		147859
146042	0.000746	2.79E-05	6.7971294	2.8767	2.8771571	hsv1-miR-H8*
46698	0.000773	2.91E-05	-6.7646118	2.83311	-4.3030488		46698
42742	0.000802	3.19E-05	7.0679247	2.82576	3.6781412		42742
46750	0.000838	3.52E-05	-7.4684359	2.80489	-3.2053756	hsa-mir-1254
148288	0.000802	3.04E-05	6.7315353	2.78862	1.8743628	hsa-mir-550b
42676	0.000802	3.11E-05	-6.7149378	2.76623	-2.4156401	hsa-mir-495
148028	0.000802	3.12E-05	6.7143923	2.76549	1.9540724		148028
146201	0.000802	3.13E-05	6.7101164	2.75972	2.2232078		146201
168578	0.000802	3.14E-05	-6.7076407	2.75637	-2.4132124	hsa-mir-5190
42872	0.000802	3.17E-05	6.702469	2.74938	2.5161641		42872
148321	0.000804	3.23E-05	6.6871633	2.72868	1.7095744		148321
148186	0.000804	3.25E-05	-6.6834425	2.72364	-2.7285376		148186
146112	0.000838	3.46E-05	6.6362501	2.65955	5.0830447	hsa-mir-30b
11065	0.000838	3.49E-05	6.6312521	2.65275	4.7214054	hsa-mir-335
46217	0.000838	3.49E-05	6.6301803	2.65129	3.224193		46217
147831	0.000838	3.51E-05	6.6258665	2.64541	2.1012066		kshv-miR-K12-1*
42866	0.000844	3.57E-05	6.6140893	2.62935	5.5013543	hsa-mir-451a
14302	0.000844	3.62E-05	6.6035197	2.61492	3.8172239		14302
46800	0.000844	3.67E-05	6.5940866	2.60203	2.4272225	hsa-mir-1224
148646	0.000844	3.69E-05	6.590259	2.59679	1.6128846		148646
11217	0.000844	3.69E-05	6.5900014	2.59644	1.9191079		11217
145972	0.000844	3.70E-05	6.5889906	2.59506	2.1717851	hsa-mir-141
19595	0.000871	3.85E-05	6.5596521	2.55485	5.5659977	hsa-mir-30a
42645	0.000871	3.90E-05	6.5501934	2.54187	4.2582445		42645
46807	0.000871	3.91E-05	6.5480122	2.53887	1.7396655		46807
146209	0.000871	3.92E-05	6.5458815	2.53594	3.1578241		146209
146068	0.000875	3.97E-05	6.537239	2.52406	2.5403323	hsa-mir-1915
146220	0.000891	4.07E-05	6.5189324	2.49885	3.7301554		146220
46764	0.001014	5.00E-05	7.1432033	2.46482	4.6138991		46764
42965	0.000923	4.24E-05	6.4890082	2.45754	3.7572285	hsa-mir-424
168694	0.000951	4.40E-05	6.4624622	2.42078	2.1933903		168694
168650	0.00096	4.48E-05	6.4491989	2.40238	2.0387336	hsa-mir-3121
169145	0.00096	4.50E-05	6.4462002	2.39821	3.5614098	hsa-mir-5000
42779	0.000978	4.62E-05	-6.4280306	2.37295	-1.697156		42779
46374	0.001014	4.92E-05	6.3816795	2.30829	1.7923928		46374
147631	0.001014	4.93E-05	6.3808652	2.30715	2.1603405	hsa-mir-4258
42831	0.001014	4.95E-05	6.3783355	2.30361	2.8895203		42831
148035	0.001014	4.97E-05	6.3752354	2.29928	2.0316124		148035
145822	0.001014	4.98E-05	6.3731586	2.29637	2.2887387	hsa-mir-214
148617	0.001014	4.99E-05	6.3721087	2.2949	2.1089735		148617
28309	0.001031	5.12E-05	-6.3539874	2.26951	-2.8230861		28309
148495	0.001033	5.16E-05	-6.3479545	2.26105	-2.1864596	hsa-mir-3915
46485	0.001036	5.21E-05	6.3414373	2.2519	1.8017902		46485
11083	0.001041	5.27E-05	6.333503	2.24075	2.4278003	hsa-mir-371a
148249	0.001043	5.31E-05	6.3277647	2.23268	1.5911432		148249
169127	0.001104	5.83E-05	6.582818	2.23029	5.873266		169127
46777	0.001044	5.35E-05	6.322881	2.22581	3.7813224		46777
46789	0.00105	5.45E-05	-6.3094744	2.20693	-2.7888151	hsa-mir-513b
148166	0.00105	5.45E-05	6.3090164	2.20629	1.7260103		148166
148239	0.00105	5.47E-05	-6.3062111	2.20234	-2.0092424	hsa-mir-3916
169132	0.001104	5.80E-05	6.2649512	2.14405	2.1741916	hsa-mir-382
168654	0.001106	5.87E-05	6.2566852	2.13235	2.76049		168654
42666	0.001116	5.97E-05	6.2451235	2.11595	2.2821927	hsa-mir-26a-2
148182	0.001116	5.99E-05	6.24247	2.11219	2.6939944		148182
169356	0.001209	7.24E-05	6.8136422	2.1059	4.98495	hsa-mir-548aa/hsa-mir-548ap/hsa-mir-548t
148359	0.00114	6.16E-05	6.223289	2.08495	1.7574653		148359
168782	0.001159	6.30E-05	-6.2067819	2.06146	-2.3223964	hsa-mir-5093
146087	0.001159	6.37E-05	-6.1988579	2.05016	-3.8435236		146087
146016	0.001159	6.38E-05	-6.198225	2.04926	-1.7226791		146016
148411	0.001159	6.40E-05	6.1956829	2.04564	2.6426158		148411
147840	0.001163	6.46E-05	6.1895618	2.03691	2.0871967	hsv2-miR-H9
146121	0.001171	6.54E-05	6.180495	2.02396	2.5674825	hsa-mir-1470
148358	0.001184	6.69E-05	6.1648849	2.00165	1.9282273	hsa-mir-3657
168811	0.001184	6.72E-05	6.1615007	1.99681	1.8858301	hsa-mir-1255b-2
147789	0.001184	6.74E-05	6.1594276	1.99384	1.8638752		147789
169349	0.001184	6.76E-05	6.1579412	1.99172	2.7650009	hsa-mir-4517
17729	0.001186	6.81E-05	6.1528731	1.98446	3.6218972		17729
148270	0.0012	6.95E-05	6.1380701	1.96324	1.9661595		148270
168979	0.0012	6.96E-05	-6.1368249	1.96146	-2.466629	hsa-mir-4734
27229	0.001207	7.07E-05	6.1262804	1.94632	2.5430912	hsa-mir-511
27720	0.001207	7.09E-05	6.1239253	1.94294	5.2724505	hsa-mir-15a
42585	0.001207	7.11E-05	6.121877	1.93999	1.6479914		42585
148375	0.001209	7.18E-05	-6.1152649	1.93049	-3.8792333		148375
46979	0.001209	7.22E-05	6.1113759	1.9249	2.298492		46979
148011	0.001217	7.32E-05	6.1017472	1.91104	2.7381835		148011
168942	0.001228	7.46E-05	-6.0883976	1.89181	-3.1405575	hsa-mir-4636
168815	0.001228	7.46E-05	-6.0883621	1.89175	-3.0943613	hsa-mir-4488
169140	0.001258	7.69E-05	-6.0679572	1.8623	-1.680317	hsa-mir-3150a
148625	0.00129	7.92E-05	6.0469908	1.83198	2.5611408	hsa-mir-941
148418	0.001293	7.98E-05	6.0423651	1.82528	3.3876311	hsa-mir-3607
148121	0.001293	8.02E-05	6.0385268	1.81971	2.03735		148121
147943	0.001356	8.84E-05	6.2597229	1.81502	3.1030715	hsa-mir-3074
147198	0.001308	8.15E-05	6.0274152	1.8036	4.6552395	hsa-mir-26a
168909	0.001324	8.30E-05	6.0148732	1.78539	1.9056476	hsa-mir-3152
145768	0.001324	8.33E-05	-6.0121835	1.78148	-5.0413834	hsa-mir-665
42464	0.001334	8.47E-05	6.0006735	1.76475	2.2065197		42464
148277	0.001334	8.56E-05	5.993593	1.75444	2.1197299		148277
42702	0.001334	8.59E-05	-5.9914065	1.75126	-2.7386531	hsa-mir-30c-1
46292	0.001334	8.59E-05	-5.991195	1.75095	-2.944313		46292
148074	0.001334	8.60E-05	5.9901765	1.74947	2.3061733		148074
42861	0.001334	8.64E-05	5.9869372	1.74475	2.2094006		42861
28191	0.001356	8.91E-05	5.9663127	1.71467	4.0174586	hsa-mir-30e
145944	0.001356	8.91E-05	5.9655838	1.7136	3.7385032		145944
146128	0.001373	9.07E-05	5.9540918	1.69681	1.9053766		146128
42736	0.001631	1.20E-04	6.8584129	1.68857	5.1591852	hsa-mir-148b
147890	0.00139	9.27E-05	-5.9391056	1.67489	-1.8944514		147890
169088	0.00139	9.27E-05	-5.9389816	1.6747	-2.2180699	hsa-mir-4492
148369	0.001399	9.37E-05	-5.9316965	1.66403	-1.9949057		148369
46976	0.001404	9.44E-05	5.9262533	1.65606	1.8732214		46976
147600	0.001455	9.83E-05	5.8986294	1.6155	2.2900753	hsa-mir-4292
169293	0.001462	9.93E-05	5.8919714	1.60571	1.7025576	hsa-mir-4661
46385	0.00149	1.02E-04	-5.8759821	1.58217	-1.9528014		46385
14307	0.00149	1.03E-04	5.8683446	1.57091	1.8856739		14307
148144	0.00149	1.03E-04	5.8681101	1.57056	1.6473478		148144
148423	0.00149	1.03E-04	-5.8651897	1.56625	-2.1438242		148423
29852	0.00149	1.03E-04	5.8638622	1.56429	2.2407194	hsa-mir-9
148096	0.001508	1.05E-04	5.8526438	1.54773	3.4142477		148096
148285	0.001547	1.08E-04	5.8321764	1.51747	1.7323867	hsa-mir-3941
146158	0.001602	1.13E-04	-5.8057241	1.47826	-2.0322876	hsa-mir-3202
145933	0.001608	1.14E-04	-5.7973483	1.46583	-2.350869	hsa-mir-652
146038	0.001608	1.15E-04	5.7930656	1.45946	2.9319926		146038
42891	0.001608	1.15E-04	5.7920555	1.45796	1.4809021		42891
169274	0.001608	1.15E-04	5.7912585	1.45678	1.7236639	hsa-mir-5196
42782	0.001623	1.17E-04	5.7820166	1.44304	1.9810048		hcmv-miR-UL148D
42454	0.001627	1.18E-04	5.7752716	1.433	2.6408346		42454
148430	0.001627	1.18E-04	5.772518	1.4289	3.7865635	hsa-mir-374c
42919	0.001627	1.18E-04	5.771853	1.42791	2.1190009		42919
148373	0.001631	1.19E-04	-5.7663998	1.41978	-3.314357		148373
148052	0.001631	1.20E-04	5.7618397	1.41299	1.8734678	hsa-mir-374c
42915	0.001649	1.22E-04	5.7515018	1.39757	2.213927		42915
148217	0.001664	1.24E-04	5.7426746	1.38439	1.8630829	hsa-mir-23c
148391	0.0017	1.27E-04	5.7255333	1.35877	4.4255183		148391
148216	0.001715	1.29E-04	-5.7165915	1.34538	-1.9220419	hsa-mir-3907
169151	0.001737	1.31E-04	-5.705217	1.32834	-3.15441	hsa-mir-4526
4700	0.001988	1.60E-04	6.1413449	1.3265	6.1146885	hsa-mir-140
169194	0.001743	1.32E-04	-5.6998916	1.32035	-1.8748227	hsa-mir-4513
147812	0.001743	1.32E-04	5.6977127	1.31708	2.361011		147812
146082	0.001767	1.35E-04	-5.6855942	1.29889	-3.8247468		146082
168732	0.001777	1.37E-04	-5.67623	1.28482	-3.0480405	hsa-mir-5011
42592	0.002055	1.67E-04	6.1048042	1.28225	7.2262325	hsa-mir-338
145705	0.001777	1.37E-04	5.6743006	1.28192	1.8634097	hsa-mir-431
148164	0.001777	1.37E-04	5.6737421	1.28108	3.639207		148164
168910	0.001789	1.39E-04	5.6665434	1.27025	1.6641668	hsa-mir-4735
168937	0.002077	1.70E-04	6.0933087	1.26829	3.8935701		168937
46415	0.00179	1.39E-04	-5.6637273	1.26601	-4.2852753	hsa-mir-548l
19013	0.001813	1.42E-04	5.6526192	1.24928	2.4217368		SNORD14B
42631	0.001817	1.42E-04	5.648585	1.2432	3.5364968		42631
29802	0.001922	1.52E-04	5.6060274	1.17889	4.1939769	hsa-mir-144
10986	0.001922	1.52E-04	5.6058942	1.17869	3.5852168	hsa-mir-193a
42725	0.001955	1.55E-04	5.5919564	1.15758	3.7816703		42725
33114	0.001981	1.58E-04	5.5806897	1.14048	1.4550291		33114
147811	0.001985	1.59E-04	5.5764999	1.13412	1.5651656		147811
42595	0.001988	1.60E-04	5.5719301	1.12718	3.7191606		42595
42724	0.002006	1.62E-04	5.5619608	1.11203	2.1069288		42724
17660	0.00201	1.63E-04	5.558169	1.10626	1.7215231	hsa-mir-550a
169291	0.002126	1.75E-04	-5.5123259	1.03637	-3.1625548		169291
11014	0.002126	1.75E-04	5.5110884	1.03447	2.1375454	hsa-mir-214
42883	0.002129	1.76E-04	5.5079575	1.02969	2.4448947		42883
169290	0.002131	1.77E-04	-5.5046321	1.0246	-3.3026071		169290
17508	0.002131	1.78E-04	-5.5022182	1.02091	-1.8677243		hcmv-miR-UL112
11253	0.002145	1.79E-04	5.4955727	1.01074	1.5167868		11253
42446	0.002146	1.80E-04	5.4926043	1.0062	1.3852893	hsa-mir-576
169098	0.002146	1.81E-04	5.4904286	1.00287	1.8060346	hsa-mir-3691
147366	0.002155	1.83E-04	5.4836333	0.99246	1.3095028		147366
147891	0.002155	1.83E-04	-5.4817886	0.98963	-2.9813031	hsa-mir-3175
148302	0.002155	1.84E-04	5.4804996	0.98766	2.7631033		148302
169049	0.002177	1.86E-04	5.4715958	0.974	1.9953178	hsa-mir-3162
168788	0.002299	2.05E-04	5.6380824	0.97241	3.4131578	hsa-mir-4790
42512	0.002181	1.87E-04	5.4678555	0.96826	2.9373712		42512
168789	0.00219	1.89E-04	-5.4628925	0.96064	-1.2890649	hsa-mir-4686
17748	0.002217	1.92E-04	5.4524852	0.94466	2.3040231		17748
146180	0.002247	1.95E-04	-5.4412318	0.92735	-2.1442543	hsa-mir-1909
148054	0.002249	1.96E-04	5.4383624	0.92293	2.5016113		148054
147536	0.002251	1.97E-04	5.4347679	0.9174	2.4513822		147536
148020	0.002251	1.98E-04	-5.4311194	0.91178	-2.2397307		148020
147918	0.002251	1.99E-04	5.4287782	0.90817	2.7430821		147918
146014	0.002251	1.99E-04	5.4285847	0.90788	2.4781106		bkv-miR-B1-3p/jcv-miR-J1-3p
146026	0.002299	2.04E-04	-5.4096625	0.8787	-2.496349		146026
168983	0.002299	2.05E-04	5.408146	0.87636	2.2996075	hsa-mir-2964a
24127	0.002299	2.06E-04	5.4045501	0.87081	4.0377199		spike_control_v2_11
147776	0.002299	2.07E-04	5.4016793	0.86637	1.4375518	hsa-mir-4317
169137	0.002299	2.07E-04	-5.401138	0.86554	-3.1308861	hsa-mir-4524b
11260	0.002299	2.08E-04	5.399128	0.86243	2.3917797	hsa-mir-151a
147857	0.002318	2.10E-04	5.3915198	0.85067	1.5206167	hsa-mir-3130
148458	0.002327	2.12E-04	5.384804	0.84029	1.711097		148458
146008	0.002327	2.13E-04	5.3844459	0.83973	4.8769323	hsa-mir-26b
168859	0.00237	2.17E-04	5.370338	0.81789	4.1011914		168859
169214	0.00238	2.19E-04	5.3655556	0.81048	2.3764513	hsa-mir-4638
148118	0.002389	2.21E-04	5.3593129	0.8008	1.7503899	hsa-mir-676
42668	0.002389	2.21E-04	5.358651	0.79977	1.8129447		42668
42763	0.002395	2.22E-04	-5.3548685	0.79391	-2.0799533		42763
168645	0.002401	2.24E-04	5.3511941	0.7882	3.0025979	hsa-mir-378i
169147	0.002998	3.12E-04	5.9733559	0.77664	3.2831295	hsa-mir-548am/hsa-mir-548au/hsa-mir-548c/hsa-mir-548o
148530	0.00243	2.27E-04	5.3411421	0.77259	1.8834363		148530
169336	0.002475	2.34E-04	5.3230895	0.74452	3.8587521	hsa-mir-17
17532	0.002475	2.34E-04	-5.3223906	0.74344	-2.707499		ebv-miR-BART5
148363	0.002475	2.34E-04	-5.3209467	0.74119	-2.5466264	hsa-mir-3652
148608	0.002475	2.34E-04	-5.3208435	0.74103	-1.9684951		148608
145633	0.002554	2.43E-04	-5.2974688	0.7046	-1.8215283	hsa-let-7d
29650	0.002554	2.44E-04	-5.2963014	0.70278	-2.6107779		29650
42670	0.002585	2.47E-04	5.2864765	0.68744	1.4139297		42670
17597	0.002587	2.48E-04	5.2838905	0.68341	1.6075508		17597
42647	0.002638	2.54E-04	-5.2689976	0.66013	-2.5809544		42647
169112	0.002638	2.55E-04	-5.2672491	0.65739	-2.9130305	hsa-mir-4727
31867	0.002652	2.58E-04	5.259621	0.64545	1.7300813	hsa-mir-145
148440	0.002652	2.58E-04	5.2595434	0.64533	2.0060848		148440
147199	0.002668	2.60E-04	5.2530875	0.63522	2.9674764	hsa-mir-27b
46729	0.003218	3.61E-04	5.8438809	0.63359	4.2609682	hsa-mir-302d
17589	0.002668	2.62E-04	5.2501379	0.6306	1.9711342		ebv-miR-BART3
147923	0.002668	2.62E-04	-5.2496776	0.62988	-2.2961179	hsa-mir-3142
147800	0.002674	2.63E-04	5.2462661	0.62453	2.3029843		147800
11247	0.003264	3.77E-04	6.2897255	0.61099	5.4990044		11247
168747	0.002724	2.69E-04	5.2322654	0.60257	1.8091386	hsa-mir-4520b
169133	0.002767	2.74E-04	-5.2195713	0.58263	-2.6815089	hsa-mir-4537
46491	0.002767	2.75E-04	5.2183224	0.58067	1.5774022		46491
42899	0.002791	2.78E-04	-5.210695	0.56868	-1.7598886	hsa-mir-377
148203	0.002802	2.80E-04	5.2061943	0.56159	1.9291733		148203
147933	0.002813	2.82E-04	5.2017531	0.5546	1.939035	hsa-mir-4282
168872	0.002834	2.85E-04	5.1950385	0.54403	2.5094815	hsa-mir-24-1
168902	0.002855	2.88E-04	5.1883795	0.53354	3.5145321		168902
146171	0.002869	2.90E-04	5.183353	0.52562	1.5121482		146171
9938	0.002896	2.94E-04	5.1754244	0.51311	2.227674	hsa-let-7i
42479	0.002953	3.01E-04	5.160875	0.49013	1.5057789		42479
168966	0.002956	3.02E-04	5.1583374	0.48612	2.0756698		168966
148383	0.002958	3.03E-04	5.1559862	0.48241	3.9164082	hsa-mir-103a-2
147636	0.002961	3.04E-04	5.1534964	0.47847	2.9701963		147636
168853	0.003498	4.25E-04	5.7035118	0.4756	3.8348804	hsa-mir-4671
42942	0.002962	3.05E-04	-5.1512856	0.47498	-1.4841564	hsa-mir-134
13141	0.003264	3.78E-04	5.4643889	0.4739	5.9148055		13141
145717	0.002975	3.07E-04	5.1467127	0.46774	2.2044286	hsa-mir-516a/hsa-mir-516b
11063	0.002998	3.11E-04	-5.1398981	0.45696	-1.5591858	hsa-mir-330
147916	0.003016	3.14E-04	5.1323471	0.445	1.1933945	hsa-mir-3126
169161	0.003213	3.49E-04	5.2653423	0.43904	3.6994616	hsa-mir-4489
42551	0.003044	3.19E-04	5.1234927	0.43096	1.8842891	hsa-mir-122
145675	0.003044	3.20E-04	-5.1210088	0.42703	-2.7536466	hsa-mir-501
42651	0.003044	3.20E-04	5.1207472	0.42661	2.036222		42651
169141	0.003046	3.21E-04	5.1184219	0.42292	1.5439509	hsa-mir-4423
169401	0.003058	3.24E-04	5.1136216	0.41531	2.3434792		169401
148483	0.003058	3.25E-04	5.1122261	0.41309	1.5526401		148483
25557	0.003078	3.28E-04	5.1051177	0.4018	1.685069		spike_control_v2_17
146120	0.003078	3.29E-04	-5.1044843	0.4008	-1.5289715		146120
147889	0.003086	3.30E-04	-5.1009512	0.39519	-1.5152889	hsv1-miR-H14
145865	0.003094	3.32E-04	5.097547	0.38978	2.1950657		145865
13179	0.003153	3.40E-04	5.083008	0.36665	2.1885086	hsa-mir-455
42636	0.003153	3.41E-04	-5.0819053	0.3649	-2.1969055		42636
11266	0.003172	3.44E-04	5.0763681	0.35608	3.0890985		11266
14189	0.003213	3.50E-04	-5.0646586	0.33743	-2.4822366		14189
32884	0.003218	3.52E-04	5.0609682	0.33154	3.3210764	hsa-mir-342
148638	0.003218	3.54E-04	-5.0575961	0.32617	-1.5409859		148638
148459	0.003218	3.56E-04	-5.0536199	0.31982	-1.9209585		148459
168696	0.003218	3.57E-04	-5.0525981	0.31819	-1.789157	hsa-mir-4739
145741	0.003218	3.57E-04	5.0524476	0.31795	2.6361128	hsa-mir-545
169332	0.003218	3.57E-04	5.0521094	0.31741	2.9170466		169332
148583	0.003218	3.59E-04	5.0486715	0.31192	1.7232228		148583
148371	0.003218	3.60E-04	5.0461892	0.30796	2.0432467	hsa-mir-3620
46567	0.003218	3.62E-04	5.0426095	0.30224	1.5123075	hsa-mir-3176
169344	0.003218	3.63E-04	-5.0417366	0.30085	-2.087576		169344
30716	0.003218	3.64E-04	-5.0405484	0.29895	-1.7857164		30716
169329	0.003218	3.65E-04	-5.0388251	0.2962	-1.6811535	hsa-mir-370
145679	0.003218	3.65E-04	5.0377282	0.29445	3.2990347		145679
169394	0.003218	3.66E-04	5.0366066	0.29265	1.7668384		169394
17650	0.003218	3.67E-04	5.0344101	0.28914	1.8673322		kshv-miR-K12-6-5p
42538	0.003218	3.68E-04	-5.0327803	0.28654	-1.4788769	hsa-mir-196a
42641	0.003218	3.68E-04	5.0321815	0.28558	3.4897492	hsa-mir-145
17652	0.003233	3.71E-04	-5.0276168	0.27828	-3.3719798	hsa-mir-558
25593	0.003236	3.72E-04	-5.0253521	0.27466	-1.7892851		spike_control_v2_18
148376	0.00327	3.79E-04	5.0136057	0.25586	1.8641122		148376
11045	0.003316	3.87E-04	-5.0010865	0.2358	-1.4457782	hsa-mir-302c
169136	0.003316	3.87E-04	5.0006953	0.23517	1.3625125	hsa-mir-5006
148582	0.003316	3.88E-04	4.999826	0.23378	1.3962197		148582
145943	0.003318	3.89E-04	4.997777	0.23049	3.7482298	hsa-mir-100
11013	0.004206	5.51E-04	5.483844	0.22218	4.9545705	hsa-mir-181a
46515	0.003385	3.98E-04	4.9834783	0.20754	1.9337303	hsa-mir-1537
168985	0.003385	3.99E-04	-4.9819425	0.20508	-1.5342318	hsa-mir-4722
30493	0.003389	4.00E-04	4.9796208	0.20135	2.7944235	hsa-mir-548a
147649	0.003411	4.04E-04	4.9740242	0.19236	1.5220799	hsa-mir-500a/hsa-mir-500b
147803	0.003416	4.06E-04	-4.9713624	0.18808	-3.0135757	hsv2-miR-H10
10919	0.003451	4.11E-04	4.9633996	0.17527	1.5516175	hsa-mir-103a
147493	0.003464	4.15E-04	-4.9575775	0.16591	-2.5985336	hsa-mir-3944
168904	0.003464	4.16E-04	4.956392	0.164	1.6478751	hsa-mir-4473
10977	0.003464	4.17E-04	4.9547723	0.16139	1.6482718	hsa-mir-183
19011	0.003464	4.17E-04	4.9545356	0.16101	4.5871798		SNORD10
148327	0.003478	4.20E-04	4.950408	0.15436	2.0999093	hsa-mir-3651
148258	0.00349	4.23E-04	4.9460405	0.14733	2.1999598		148258
168559	0.00349	4.23E-04	-4.9451682	0.14592	-1.438183	hsa-mir-15a
46483	0.003508	4.28E-04	4.9386623	0.13544	3.3241705	hsa-mir-27a
148155	0.003518	4.31E-04	-4.9343478	0.12848	-3.0178684		148155
145825	0.003518	4.31E-04	-4.9338289	0.12764	-1.5856238		145825
146223	0.003539	4.35E-04	-4.9283993	0.11889	-1.6490784		146223
148452	0.004564	6.21E-04	5.3852355	0.10595	4.0875249	hsa-mir-3678
148017	0.003591	4.42E-04	-4.917742	0.10168	-1.5139644		148017
42588	0.003607	4.45E-04	4.9134785	0.09479	4.384302		42588
42868	0.003613	4.47E-04	-4.9109416	0.09069	-2.3374183		42868
147262	0.003649	4.53E-04	4.9031485	0.0781	1.9360059	hsa-mir-548h/hsa-mir-548z
17506	0.003664	4.56E-04	4.8989346	0.07128	3.44826	hsa-mir-24
168851	0.003683	4.59E-04	-4.8941936	0.06361	-1.5443443	hsa-mir-4650
168632	0.003719	4.65E-04	-4.8865855	0.05129	-1.3462716	hsa-mir-5188
169113	0.003733	4.68E-04	4.8826979	0.04499	2.5283339	hsa-mir-4755
148404	0.003733	4.69E-04	4.8803231	0.04115	1.8255832		148404
145715	0.003733	4.70E-04	4.8798043	0.04031	2.2127807	hsa-mir-648
169299	0.003737	4.72E-04	-4.8774983	0.03657	-1.861932	hsa-mir-4538
42758	0.003741	4.73E-04	-4.8753027	0.03301	-2.5394484		42758
42897	0.003838	4.87E-04	4.8579798	0.00491	1.7558786		ebv-miR-BART15
46752	0.00384	4.88E-04	-4.8561612	0.00196	-1.5078911	hsa-mir-1270
42949	0.00451	6.10E-04	5.1071144	-0.00465	3.7547737	hsa-mir-155
148122	0.003878	4.94E-04	4.8484592	-0.01055	1.3794874		148122
42814	0.004191	5.47E-04	4.9606133	-0.0127	5.2059584		42814
168716	0.003936	5.03E-04	-4.8378401	-0.02782	-2.3847599	hsa-mir-4487
17528	0.003986	5.11E-04	-4.8279232	-0.04395	-1.8636308		17528
30592	0.003986	5.12E-04	4.8270182	-0.04542	1.6219157	hsa-mir-599
148393	0.004029	5.20E-04	4.8174726	-0.06097	1.457486	hsa-mir-676
145820	0.004029	5.20E-04	4.8165774	-0.06243	1.8434756	hsa-let-7c
11235	0.004029	5.21E-04	-4.8159517	-0.06345	-1.774744		11235
42502	0.004042	5.24E-04	-4.8123751	-0.06927	-1.2632972	hsa-mir-204
17743	0.004371	5.85E-04	4.9151983	-0.08122	3.1942334		17743
42771	0.004114	5.34E-04	4.8000746	-0.08933	3.7239177		42771
148325	0.004191	5.48E-04	-4.7843954	-0.11493	-1.2804447		148325
169086	0.004191	5.48E-04	-4.7842576	-0.11516	-1.7044069	hsa-mir-4786
169360	0.004225	5.55E-04	4.7762911	-0.12817	1.4625069	hsa-mir-4445
42971	0.004277	5.63E-04	-4.7673784	-0.14275	-1.6661016	hsa-mir-96
46221	0.004316	5.70E-04	-4.7603626	-0.15423	-2.1497695	hsa-mir-519d
148205	0.004324	5.72E-04	-4.7576877	-0.15861	-2.8239819		148205
168614	0.004345	5.77E-04	4.7530972	-0.16613	1.7078811	hsa-mir-5197
148460	0.004345	5.78E-04	4.7518565	-0.16816	1.5468329		148460
147360	0.004368	5.82E-04	4.7472351	-0.17573	1.7435941	hsa-mirPlus-J1004
146099	0.004371	5.85E-04	-4.744696	-0.17989	-1.8110409		146099
168821	0.004421	5.93E-04	-4.7355307	-0.19492	-2.3217154	hsa-mir-548ax
169230	0.004808	6.64E-04	4.831526	-0.20826	3.4249073	hsa-mir-4747
148412	0.004473	6.02E-04	4.7269115	-0.20907	1.7216498		148412
145661	0.004485	6.05E-04	4.7238898	-0.21403	1.4616953		SNORD65
148334	0.00455	6.17E-04	4.711779	-0.23392	1.7579798		148334
11230	0.00455	6.18E-04	4.7108808	-0.2354	1.5384121		11230
148235	0.004573	6.24E-04	4.7049722	-0.24511	1.5937232		148235
146037	0.004618	6.31E-04	-4.6975974	-0.25725	-2.6864797		146037
148042	0.004694	6.43E-04	-4.6862971	-0.27585	-1.4667828	hsa-mir-3662
146015	0.00471	6.47E-04	-4.6828028	-0.2816	-2.2521125		146015
10942	0.005016	7.20E-04	4.77817	-0.28981	3.4750707		10942
148013	0.004808	6.63E-04	-4.6671564	-0.3074	-2.2012817		148013
168611	0.004808	6.65E-04	4.666111	-0.30912	1.502599	hsa-mir-4753
168768	0.004813	6.67E-04	4.6640618	-0.3125	1.3765087	hsa-mir-4423
145991	0.004814	6.68E-04	-4.6625736	-0.31496	-1.3081739		145991
169319	0.004851	6.75E-04	4.656616	-0.32479	1.2432923	hsa-mir-3136
148127	0.00606	9.63E-04	5.0304607	-0.32516	3.2611896		148127
28009	0.004856	6.79E-04	-4.6527115	-0.33124	-1.5479205		28009
168648	0.004856	6.80E-04	4.6519784	-0.33245	1.4374081	hsa-mir-4687
17272	0.004856	6.80E-04	-4.6519357	-0.33252	-1.3277473	hsa-mir-551a
145677	0.004857	6.82E-04	4.6504006	-0.33506	1.8843898	hsa-mir-139
42617	0.004877	6.87E-04	-4.6462834	-0.34186	-1.8599861	hsa-mir-541
42767	0.004877	6.89E-04	4.6441537	-0.34538	1.3142022		42767
169064	0.004877	6.90E-04	4.643639	-0.34623	1.3658792	hsa-mir-4778
17517	0.004877	6.91E-04	4.6426167	-0.34792	1.3388086		17517
168590	0.004904	6.96E-04	4.6378696	-0.35577	1.4835995	hsa-mir-4520a/hsa-mir-4520b
169310	0.00491	6.98E-04	4.6358851	-0.35905	1.401766	hsa-mir-3913
148561	0.004951	7.06E-04	4.629403	-0.36977	1.5692537		148561
10899	0.004961	7.09E-04	4.6269534	-0.37382	1.5172441		spike_control_v1_j
169295	0.005009	7.17E-04	-4.6196784	-0.38587	-2.3149695	hsa-mir-4725
148508	0.005016	7.21E-04	4.616327	-0.39142	1.621092		148508
148092	0.005087	7.33E-04	4.6064376	-0.4078	4.0572559		148092
33902	0.005089	7.35E-04	4.6049326	-0.4103	2.7235438	hsa-mir-128
13421	0.005102	7.38E-04	-4.6019882	-0.41518	-1.651745		spike_control_v2_9
11000	0.005102	7.40E-04	4.6007253	-0.41727	2.77072		11000
27536	0.007275	1.28E-03	5.6003585	-0.42025	4.913328	hsa-mir-190a
168584	0.005153	7.49E-04	4.5933518	-0.42951	2.4970915	hsa-mir-5587
145878	0.007085	1.21E-03	5.1761714	-0.43296	5.3539785		145878
27953	0.005196	7.58E-04	-4.5863565	-0.44112	-2.475692		spike_control_v2_28
29562	0.005196	7.58E-04	4.5857871	-0.44206	3.3710171	hsa-mir-199a
148219	0.005317	7.78E-04	4.5705094	-0.46744	2.407048		148219
168724	0.005337	7.82E-04	-4.5670232	-0.47324	-1.4990283	hsa-mir-4529
145989	0.005355	7.87E-04	4.5633641	-0.47932	1.6052742		145989
27540	0.005355	7.88E-04	-4.5624403	-0.48086	-1.2216052		27540
148184	0.005415	7.99E-04	4.5544484	-0.49416	1.3968477		148184
147772	0.005419	8.02E-04	-4.5520595	-0.49814	-1.7169058	hsa-mir-4303
146090	0.005419	8.03E-04	-4.5513913	-0.49925	-2.0275808	hsv1-miR-H7*
148294	0.005504	8.17E-04	4.5407053	-0.51704	1.5011385		148294
148511	0.005515	8.20E-04	4.5382516	-0.52113	1.840994		148511
168773	0.00553	8.24E-04	4.5353627	-0.52595	3.2872171	hsa-mir-5702
146045	0.005904	9.16E-04	4.620674	-0.53294	2.7147772	hsv2-miR-H4
146159	0.005561	8.32E-04	-4.529868	-0.53511	-1.8780419	hsv1-miR-H4
148114	0.005561	8.32E-04	4.5295485	-0.53564	1.3514445		148114
147820	0.005583	8.37E-04	4.5259479	-0.54165	1.2173146	hsa-mir-3133
147794	0.005591	8.40E-04	-4.5237948	-0.54524	-1.3206997		kshv-miR-K12-8
148187	0.005663	8.53E-04	4.5148127	-0.56023	1.9070241		148187
145692	0.006015	9.42E-04	4.6024753	-0.56127	3.7958732	hsa-mir-499a
42847	0.006051	9.56E-04	4.5930075	-0.57602	2.7353792	hsa-mir-497
42792	0.005749	8.67E-04	4.5044767	-0.57749	1.4404517	hsa-mir-29b-2
148372	0.005763	8.71E-04	4.5018637	-0.58186	2.0732327		148372
17621	0.005785	8.76E-04	4.4982643	-0.58787	1.747947		17621
145998	0.005805	8.81E-04	-4.4948239	-0.59363	-2.3390919		145998
42879	0.005805	8.84E-04	-4.4927948	-0.59702	-3.5808136		42879
148504	0.005805	8.85E-04	4.4925471	-0.59743	1.9409759		148504
148156	0.005816	8.88E-04	4.4902341	-0.6013	1.4366001	hsa-mir-3686
11073	0.005827	8.94E-04	4.4865192	-0.60752	3.7960052	hsa-mir-34b
148403	0.005827	8.95E-04	4.4858452	-0.60864	2.1610811		148403
147283	0.005827	8.96E-04	4.4848544	-0.6103	1.3210238		147283
42568	0.005827	8.97E-04	4.4841752	-0.61144	1.850565		42568
145805	0.005861	9.05E-04	-4.4788587	-0.62034	-3.0348816		145805
42704	0.005861	9.06E-04	-4.478306	-0.62126	-1.5275955		42704
42672	0.005875	9.10E-04	4.4757003	-0.62562	1.6602155	hsa-mir-323b
46435	0.005917	9.20E-04	4.468947	-0.63693	2.7984366		46435
168608	0.008096	1.52E-03	4.9778347	-0.6401	6.4510184		168608
145716	0.005927	9.23E-04	-4.4668085	-0.64052	-2.5739639	hsa-mir-671
46450	0.007506	1.34E-03	4.7742724	-0.64916	3.3779947	hsa-mir-548o
168627	0.006015	9.41E-04	4.4555388	-0.65941	3.6676045	hsa-mir-4678
29146	0.006015	9.43E-04	-4.4543291	-0.66144	-2.3626545		spike_control_v2_43
148140	0.006376	1.04E-03	-4.5371832	-0.66327	-4.6888789		148140
29736	0.006018	9.46E-04	4.452096	-0.66518	1.1203948	hsa-mir-656
13388	0.006018	9.47E-04	-4.4516864	-0.66587	-1.5706401		spike_control_v2_5
148004	0.006051	9.56E-04	-4.4459627	-0.67547	-1.4579914		148004
27541	0.006051	9.58E-04	-4.4448876	-0.67728	-2.278333		hcmv-miR-UL70-3p
148040	0.00606	9.61E-04	-4.4428474	-0.6807	-3.1977606	hsa-mir-1247
17347	0.00607	9.66E-04	-4.4395146	-0.6863	-1.8067558	hsa-mir-708
146019	0.007078	1.21E-03	4.6199201	-0.68931	3.5091211		146019
168629	0.006118	9.76E-04	-4.4336282	-0.69618	-1.4697056	hsa-mir-5087
169246	0.006131	9.80E-04	4.4309211	-0.70073	1.2300508		169246
46222	0.006131	9.82E-04	-4.4301001	-0.70211	-3.0737968	hsa-mir-1228
42707	0.006219	9.98E-04	-4.4203967	-0.71842	-1.37131		42707
10976	0.009027	1.80E-03	-5.2455171	-0.72738	-2.6116162	hsa-mir-182
46381	0.006284	1.01E-03	-4.4120473	-0.73246	-2.4954935	hsa-mir-1298
169243	0.006284	1.01E-03	4.4118505	-0.73279	1.2104631	hsa-mir-3682
146109	0.006298	1.02E-03	-4.409362	-0.73698	-1.1630899	hsa-mir-1910
13417	0.006337	1.02E-03	-4.4045538	-0.74507	-2.1808078		spike_control_v2_8
146071	0.006347	1.03E-03	-4.4023719	-0.74874	-1.6216201		146071
169016	0.006347	1.03E-03	-4.4013726	-0.75042	-1.4761699	hsa-mir-4743
168618	0.006783	1.14E-03	-4.4772	-0.7575	-2.4009683	hsa-mir-4783
168737	0.006373	1.04E-03	4.3956433	-0.76007	2.1089328	hsa-mir-5685
146093	0.006373	1.04E-03	-4.3954701	-0.76036	-2.0840875		146093
168725	0.006373	1.04E-03	-4.3954672	-0.76037	-2.1676306	hsa-mir-4700
42442	0.006386	1.05E-03	4.3920574	-0.76611	1.1361355	hsa-mir-498
42486	0.006391	1.05E-03	4.390415	-0.76888	1.1486056		42486
13150	0.00687	1.16E-03	4.4667217	-0.77401	4.8176347		13150
168583	0.00645	1.06E-03	4.3838474	-0.77995	1.3905697	hsa-mir-539
42907	0.006921	1.17E-03	-4.4608722	-0.78323	-1.5860845		42907
46356	0.006476	1.07E-03	-4.3803223	-0.78589	-1.582974	hsa-mir-30b
11125	0.006526	1.08E-03	4.3745538	-0.79562	2.5391103		11125
168739	0.006599	1.09E-03	-4.3667942	-0.80871	-1.4510811	hsa-mir-1269b
169307	0.006605	1.09E-03	4.36518	-0.81144	1.1466385	hsa-mir-4685
169364	0.006608	1.10E-03	4.3638142	-0.81374	1.1274924		169364
46923	0.006633	1.10E-03	4.3596885	-0.82071	1.9087147		46923
147928	0.006633	1.11E-03	-4.3586873	-0.8224	-1.4781741		147928
147510	0.006633	1.11E-03	4.3582806	-0.82309	2.9874707		147510
42627	0.006695	1.12E-03	4.3515822	-0.8344	1.3172523	hsa-mir-212
147755	0.006768	1.13E-03	4.3440389	-0.84715	1.2529862	hsa-mir-378c
169282	0.006783	1.14E-03	4.3402635	-0.85354	1.2716103	hsa-mir-4290
46731	0.006783	1.14E-03	-4.3396283	-0.85461	-1.4208739	hsa-mir-4657
27968	0.006783	1.14E-03	4.3387121	-0.85616	1.8296633		spike_control_v2_29
17325	0.010726	2.27E-03	5.6143806	-0.86893	3.3086499	hsa-mir-643
146178	0.006868	1.16E-03	4.3299054	-0.87106	1.2818208	hsa-mir-502
30908	0.007998	1.47E-03	4.4812172	-0.89088	4.1128981		30908
169226	0.007024	1.19E-03	-4.3132466	-0.89926	-1.471859	hsa-mir-4419a
42620	0.007971	1.47E-03	4.4846386	-0.90499	1.800794	hsa-mir-188
42667	0.00708	1.21E-03	-4.3063787	-0.9109	-1.8897087	hsa-mir-302b
46203	0.008095	1.51E-03	4.4635022	-0.91683	5.5332997		SNORD49A
168897	0.007122	1.22E-03	-4.2999794	-0.92175	-2.420234	hsa-mir-5187
11084	0.007122	1.22E-03	-4.2997021	-0.92222	-1.4399978	hsa-mir-372
11142	0.007156	1.23E-03	-4.2948531	-0.93045	-1.3025174		11142
148167	0.007156	1.23E-03	4.2947011	-0.9307	1.3213333	hsa-mir-3670
17818	0.007189	1.24E-03	4.2909561	-0.93706	2.0553993	hsa-mir-27a
148557	0.008189	1.55E-03	4.4457327	-0.94291	2.1222669		148557
147790	0.007224	1.25E-03	-4.2862218	-0.94509	-1.6052415	hsv2-miR-H7
19599	0.007224	1.25E-03	4.2859203	-0.9456	4.0229116		19599
148340	0.007227	1.25E-03	4.2846944	-0.94768	1.3557206		148340
10998	0.007238	1.26E-03	4.2821238	-0.95205	3.5987463	hsa-mir-19b
42743	0.008241	1.57E-03	4.4389951	-0.95281	2.1925312	hsa-let-7e
145725	0.007238	1.26E-03	4.281615	-0.95291	1.0543717		145725
46295	0.007259	1.27E-03	-4.2788872	-0.95754	-1.789491	hsa-mir-1286
168642	0.007268	1.27E-03	-4.2771121	-0.96056	-2.2175954	hsa-mir-642b
168667	0.007275	1.27E-03	4.2749321	-0.96426	2.2851358	hsa-mir-4999
148658	0.007275	1.28E-03	-4.2735758	-0.96656	-2.1014989		148658
148037	0.007275	1.28E-03	-4.2730067	-0.96753	-2.4060603		148037
42450	0.008334	1.59E-03	4.4270724	-0.97034	3.5990783		42450
169032	0.008335	1.60E-03	-4.4259209	-0.97204	-1.9752011	hsa-mir-4737
46707	0.007324	1.29E-03	-4.2673872	-0.97708	-1.9843502	hsa-mir-1253
42659	0.007329	1.29E-03	4.2659016	-0.9796	1.2294088		42659
169006	0.007345	1.30E-03	-4.2635769	-0.98356	-1.9902719	hsa-mir-4527
168977	0.007438	1.32E-03	-4.2541661	-0.99956	-1.781904		168977
148039	0.007438	1.32E-03	-4.2541276	-0.99962	-3.6836703	hsa-mir-3925
46306	0.007458	1.33E-03	4.2514471	-1.00418	1.1457722		46306
46437	0.007546	1.35E-03	4.2425227	-1.01937	2.3807836		46437
42480	0.00761	1.36E-03	-4.2364017	-1.02979	-1.4694292	hsa-mir-485
42562	0.00761	1.36E-03	-4.2354524	-1.03141	-1.5177518	hsa-mir-105
168745	0.00761	1.37E-03	4.2338529	-1.03413	1.5208686	hsa-mir-4667
169138	0.00761	1.37E-03	-4.233418	-1.03488	-2.9394475	hsa-mir-4504
168831	0.007612	1.37E-03	-4.2323022	-1.03678	-1.3689236	hsa-mir-433
17669	0.007654	1.38E-03	-4.2279813	-1.04414	-1.3223426		17669
168836	0.008097	1.52E-03	-4.2953816	-1.0461	-3.5619578	hsa-mir-4496
17820	0.007699	1.39E-03	-4.2235049	-1.05177	-1.6976882	hsa-mirPlus-C1066
168607	0.007699	1.39E-03	4.2225565	-1.05338	1.2289052		168607
147731	0.007716	1.40E-03	4.2202623	-1.05729	2.9465531	hsa-mir-3189
148536	0.007723	1.40E-03	4.2177228	-1.06162	1.2343453		148536
147960	0.007723	1.40E-03	-4.2177127	-1.06164	-1.8694159		147960
145947	0.008885	1.75E-03	4.3643364	-1.06296	1.3038377		145947
168932	0.007723	1.41E-03	-4.2166688	-1.06342	-2.1117598	hsa-mir-5094
169077	0.007795	1.42E-03	-4.2101863	-1.07448	-1.3858224		169077
148123	0.007811	1.43E-03	4.2080221	-1.07817	1.7231618		148123
147771	0.007811	1.43E-03	4.2070529	-1.07982	3.018246	hsa-mir-4328
168617	0.007928	1.46E-03	4.1963012	-1.09817	1.5743967		168617
169269	0.007928	1.46E-03	-4.1962794	-1.09821	-1.2885678	hsa-mir-4499
45985	0.008038	1.48E-03	-4.1846454	-1.11808	-1.9730917		45985
46866	0.008038	1.49E-03	-4.1842297	-1.11879	-1.1173133	hsa-mir-1321
147768	0.008049	1.49E-03	-4.1824582	-1.12182	-2.2010638	hsa-mir-4257
146199	0.008061	1.50E-03	4.1800768	-1.12589	1.4672048		146199
168971	0.008061	1.50E-03	-4.1796033	-1.1267	-2.3834862	hsa-mir-4449
148365	0.00807	1.50E-03	4.1771619	-1.13087	2.0229063		148365
148129	0.00807	1.50E-03	-4.1770444	-1.13107	-1.7282332		148129
145826	0.008095	1.51E-03	4.1732662	-1.13753	1.6940133	hsa-mir-18b
42447	0.009317	1.88E-03	4.3139485	-1.13776	3.1892146	hsa-mir-556
17888	0.011721	2.59E-03	4.5251741	-1.13833	5.1467485	hsa-let-7a
169378	0.008097	1.52E-03	-4.1695544	-1.14388	-1.9264904	hsa-mir-4430
42581	0.008097	1.53E-03	-4.1684435	-1.14578	-1.7199948	hsa-mir-513a
147980	0.008097	1.53E-03	-4.168312	-1.14601	-1.2722082		147980
148539	0.008125	1.53E-03	4.1652606	-1.15123	2.1308365		148539
169034	0.008189	1.55E-03	4.159511	-1.16106	1.6434304	hsa-mir-642b
148173	0.008204	1.56E-03	4.1567556	-1.16578	1.5417216		148173
169123	0.008241	1.57E-03	4.1522214	-1.17354	1.2801501	hsa-mir-3184
13177	0.008248	1.57E-03	4.1507239	-1.17611	3.2456961	hsa-mir-143
145988	0.009562	1.96E-03	4.2862356	-1.17905	2.9608974		145988
146143	0.00827	1.58E-03	4.1482023	-1.18043	1.3616596		146143
146011	0.00841	1.62E-03	4.1350207	-1.20301	2.3949781		146011
146124	0.00841	1.62E-03	4.1346417	-1.20366	1.9125484		146124
29153	0.009739	2.01E-03	4.2687968	-1.2051	5.3557811		29153
148087	0.008421	1.62E-03	4.1329204	-1.20661	1.7224987		148087
17624	0.008455	1.63E-03	4.1296012	-1.2123	1.8100628	hsa-mir-532
168982	0.009027	1.80E-03	-4.1914918	-1.21295	-4.5529897	hsa-mir-4757
168749	0.008533	1.65E-03	4.1232616	-1.22317	2.9424675	hsa-mir-138-1
42444	0.008602	1.66E-03	4.1176761	-1.23275	1.6209897		42444
56873	0.008608	1.67E-03	-4.1163261	-1.23507	-2.9210675	hsa-mir-3124
27565	0.008653	1.68E-03	-4.1121535	-1.24223	-1.0287745	hsa-mir-423
169321	0.008653	1.68E-03	-4.1114049	-1.24352	-1.6507815	hsa-mir-4691
148605	0.010093	2.11E-03	4.2378519	-1.25141	1.8802497		148605
169180	0.013695	3.23E-03	4.6719835	-1.26393	3.9698062		169180
169181	0.008818	1.72E-03	-4.0994297	-1.26408	-1.6428956	hsa-mir-5191
169341	0.008852	1.73E-03	4.0962465	-1.26955	1.0734325	hsa-mir-4632
169002	0.01306	2.97E-03	4.410596	-1.27014	3.410301	hsa-mir-4529
148384	0.008869	1.73E-03	-4.0942278	-1.27302	-2.3706794	hsa-mir-3648
42864	0.008875	1.74E-03	4.0929126	-1.27528	1.1765582		42864
168621	0.008885	1.74E-03	4.0901183	-1.28008	1.2759366	hsa-mir-4796
145914	0.008885	1.75E-03	4.0896806	-1.28083	1.5621639	hsa-mir-135b
148189	0.008885	1.75E-03	4.0885203	-1.28283	3.0764262	hsa-mir-3681
147511	0.008907	1.76E-03	4.0856672	-1.28773	1.7483727		147511
168810	0.008907	1.76E-03	-4.0852995	-1.28836	-2.4280838		168810
15619	0.008969	1.77E-03	4.0803152	-1.29693	1.3371127	hsa-mir-649
147851	0.009027	1.79E-03	-4.0748431	-1.30634	-1.3175761	hsa-mir-3201
168685	0.009027	1.79E-03	-4.0735874	-1.3085	-1.1977511	hsa-mir-4432
30787	0.009027	1.80E-03	4.0726282	-1.31016	2.2226164	hsa-mir-125b
27568	0.009039	1.80E-03	-4.0703083	-1.31415	-1.8520794	hsa-mir-744
145644	0.009047	1.81E-03	-4.0689101	-1.31655	-1.9585619		145644
42839	0.009119	1.83E-03	4.0633926	-1.32605	1.5602624	hsa-mir-135a
147935	0.009158	1.84E-03	-4.0599953	-1.3319	-2.0438316	hsa-mir-3125
148226	0.009196	1.85E-03	4.0566999	-1.33757	1.0760669		148226
17612	0.009233	1.86E-03	-4.0534477	-1.34317	-2.985072	hsa-mir-555
30033	0.009301	1.87E-03	-4.048318	-1.35201	-1.2578692	hsa-mir-877
169080	0.009312	1.88E-03	4.046737	-1.35473	1.7206682	hsa-mir-4684
28876	0.009362	1.89E-03	-4.0418239	-1.3632	-2.2577194		spike_control_v2_38
148254	0.009424	1.91E-03	-4.0370839	-1.37137	-1.2245129		148254
147679	0.009487	1.93E-03	-4.032328	-1.37957	-2.9222713	hsa-mir-3197
168850	0.0095	1.93E-03	4.0297602	-1.384	1.3491849	hsa-mir-3191
11271	0.0095	1.93E-03	4.029742	-1.38403	1.3445715		11271
168893	0.009502	1.94E-03	-4.0284848	-1.3862	-1.2286554	hsa-mir-4505
147817	0.009502	1.94E-03	-4.0270985	-1.38859	-2.5007037	hsa-mir-3196
147540	0.009502	1.94E-03	4.0270319	-1.38871	1.4739087	hsa-mir-4310
146177	0.009534	1.95E-03	-4.0242048	-1.39358	-3.8576057		146177
168822	0.010306	2.17E-03	-4.0754687	-1.40086	-1.8451961		168822
14300	0.009594	1.97E-03	4.0187657	-1.40297	1.8671588	hsa-mir-29c
10947	0.009624	1.98E-03	4.0160993	-1.40757	5.6200924	hsa-mir-142
148344	0.009688	2.00E-03	4.0113706	-1.41573	1.5389677		148344
147660	0.009723	2.01E-03	-4.0084352	-1.4208	-1.6843498	hsa-mir-4296
168652	0.016728	4.30E-03	4.8626769	-1.43636	3.5241013	hsa-mir-4760
14328	0.009866	2.04E-03	3.9981899	-1.4385	1.2578536	hsa-mir-124
169204	0.009969	2.07E-03	-3.9906351	-1.45155	-1.2224763	hsa-mir-4709
146005	0.009969	2.07E-03	3.9900521	-1.45256	1.1803388	hsa-mir-3129
168978	0.009969	2.08E-03	3.9888672	-1.45461	1.117175	hsa-mir-371b
17932	0.009969	2.08E-03	-3.9887424	-1.45482	-1.9443653		17932
145833	0.010093	2.11E-03	-3.9801925	-1.46961	-1.1312816	hsa-mir-596
19601	0.010962	2.35E-03	4.025754	-1.48186	5.03546		19601
146048	0.01024	2.14E-03	-3.9706128	-1.48618	-1.6768923		146048
46639	0.010257	2.15E-03	3.9687572	-1.48939	1.0030148		46639
168952	0.010273	2.16E-03	3.9670376	-1.49237	3.5835872	hsa-mir-4781
42566	0.010278	2.16E-03	3.9658981	-1.49434	1.9358628		42566
168579	0.01536	3.80E-03	-4.21324	-1.50258	-2.4662964	hsa-mir-5706
148221	0.010505	2.21E-03	3.9515593	-1.51916	1.7130292	hsa-mir-3650
46258	0.010702	2.26E-03	3.9395101	-1.54004	1.9074349	hsa-mir-1184
146218	0.010702	2.27E-03	-3.938265	-1.5422	-1.3205452		146218
168640	0.010702	2.27E-03	-3.9382427	-1.54224	-1.1484834	hsa-mir-4475
169249	0.011545	2.53E-03	-3.9798899	-1.55685	-1.8100428	hsa-mir-4482
148228	0.010852	2.30E-03	-3.9285084	-1.55911	-1.182432	hsa-mir-3656
148230	0.010897	2.32E-03	3.9252787	-1.56472	1.2684226		148230
17459	0.012819	2.88E-03	-4.0307309	-1.56483	-1.7363759	hsa-mir-580
148395	0.010912	2.32E-03	3.9232345	-1.56826	1.3529243		148395
169203	0.010912	2.33E-03	-3.9221219	-1.57019	-1.5809011	hsa-mir-5095
146134	0.010912	2.33E-03	3.9214687	-1.57132	2.9595142	hsv2-miR-H4
168687	0.010912	2.33E-03	3.9211514	-1.57187	1.9645398	hsa-mir-29a
148061	0.012884	2.91E-03	-4.0246591	-1.5741	-1.4494243		148061
148354	0.010962	2.35E-03	3.9169113	-1.57923	1.2359534		148354
169254	0.010978	2.36E-03	3.9151704	-1.58225	1.5035231	hsa-mir-4762
146137	0.011026	2.37E-03	3.9118159	-1.58807	1.5588399	hsa-mir-133a
148036	0.011186	2.41E-03	-3.9027054	-1.60389	-1.2219765		148036
10997	0.012062	2.68E-03	3.9463706	-1.61179	3.0208285	hsa-mir-19a
29872	0.011272	2.43E-03	-3.8970435	-1.61372	-1.4734	hsa-mir-340
42898	0.011272	2.44E-03	-3.8958308	-1.61583	-1.8745554	hsa-mir-124
146106	0.011272	2.44E-03	-3.8957915	-1.6159	-1.8870385		146106
42485	0.01456	3.54E-03	4.0532364	-1.61779	4.2374159		ebv-miR-BART10*
147860	0.011306	2.45E-03	-3.8932276	-1.62035	-2.6540924	hsv1-miR-H16
146084	0.011323	2.46E-03	3.8908789	-1.62443	1.9912698		ebv-miR-BART4*
168871	0.011323	2.46E-03	3.8907523	-1.62465	1.4707899	hsa-mir-151a/hsa-mir-151b
147862	0.011323	2.46E-03	3.88991	-1.62611	1.2500775	hsa-mir-3158
147544	0.011358	2.47E-03	-3.887332	-1.63059	-2.126326	hsa-mir-4314
147797	0.012275	2.73E-03	-3.9337425	-1.63253	-3.0651361	hsa-mir-4260
42531	0.01142	2.49E-03	3.883393	-1.63744	1.0103894		42531
42693	0.011424	2.50E-03	-3.8823449	-1.63926	-1.3693593		42693
146138	0.011431	2.50E-03	-3.8811968	-1.64126	-2.7647824	hsa-mir-1909
28396	0.012334	2.76E-03	3.9274258	-1.6429	2.4812381	hsa-mir-767
25117	0.01145	2.51E-03	3.8794383	-1.64431	1.2056123		25117
14279	0.014416	3.48E-03	4.065765	-1.6533	2.2616594	hsa-mir-362
148609	0.011639	2.56E-03	-3.8683817	-1.66354	-0.9787794		148609
146097	0.011673	2.57E-03	3.8658603	-1.66792	1.2984164		146097
42764	0.011677	2.57E-03	3.8648992	-1.6696	1.0370385	hsa-mir-412
168816	0.013695	3.23E-03	-3.9558568	-1.67953	-2.1130983		168816
147898	0.011939	2.64E-03	-3.8505228	-1.69461	-2.0645657	hsa-mir-2861
169044	0.012062	2.67E-03	3.8428582	-1.70796	2.9625727		169044
147743	0.012062	2.68E-03	3.8421831	-1.70913	2.5004216	hsa-mir-4275
147909	0.012122	2.69E-03	3.8385352	-1.71549	1.9308467	hsa-mir-1273d
147848	0.017912	4.80E-03	4.0290192	-1.72568	2.1982354	hsa-mir-466
42729	0.014132	3.39E-03	3.9241539	-1.72832	3.3543058	hsa-mir-34c
145831	0.012291	2.74E-03	3.8289839	-1.73213	1.8730535	hsa-mir-625
169102	0.012293	2.74E-03	3.8275815	-1.73457	1.039596	hsa-mir-4639
148094	0.012293	2.75E-03	3.8273379	-1.735	1.0847034		148094
29577	0.017071	4.42E-03	4.0933728	-1.73881	2.7187397	hsa-mir-374a
42884	0.012537	2.81E-03	3.8141661	-1.75796	1.9010322		42884
168819	0.012537	2.81E-03	3.8136861	-1.75879	2.5075218	hsa-mir-200a
168860	0.012834	2.89E-03	-3.7986548	-1.78501	-1.9107334	hsa-mir-4766
10985	0.012875	2.90E-03	3.7960345	-1.78958	2.0112837	hsa-mir-191
17630	0.017612	4.66E-03	4.0524153	-1.79126	3.5676851	hsa-mir-588
148306	0.012939	2.92E-03	-3.7916184	-1.79729	-2.9424028	hsa-mir-381
17585	0.012979	2.94E-03	-3.7891008	-1.80168	-1.6235554		ebv-miR-BART20-3p
14301	0.01306	2.96E-03	3.7841778	-1.81028	1.2144344	hsa-mir-361
148675	0.01306	2.96E-03	-3.7837731	-1.81099	-1.4852751		148675
168917	0.01306	2.97E-03	-3.7823182	-1.81353	-2.2759981	hsa-mir-4511
148300	0.01306	2.97E-03	3.7818428	-1.81436	1.82099		148300
148317	0.013085	2.98E-03	3.7797394	-1.81803	1.4083655	hsa-mir-3621
148247	0.013112	2.99E-03	3.7778162	-1.82139	1.0198983	hsa-mir-2355
148199	0.013135	3.00E-03	3.7760091	-1.82454	1.6021735		148199
148076	0.013137	3.01E-03	-3.775154	-1.82604	-1.7029937		148076
147389	0.013147	3.01E-03	-3.7739725	-1.8281	-1.6486534	hsa-mir-3691
42796	0.013182	3.03E-03	3.7716511	-1.83216	3.9050346		42796
148587	0.013206	3.04E-03	-3.7698585	-1.83529	-2.1308934		148587
147718	0.013236	3.05E-03	-3.7677875	-1.83891	-2.3648119	hsv1-miR-H3*
46929	0.013251	3.05E-03	3.7663701	-1.84138	1.1456484	hsa-mir-548n
146052	0.013256	3.06E-03	-3.7647233	-1.84426	-2.4657093	hsa-mir-1471
28966	0.013256	3.07E-03	3.7640971	-1.84535	1.1314152	hsa-mir-574
147921	0.013256	3.07E-03	-3.7638685	-1.84575	-1.7053171	hsa-mir-3131
27217	0.01334	3.09E-03	3.7594809	-1.85342	1.4592072		27217
168843	0.013384	3.11E-03	-3.7568476	-1.85802	-1.1372864	hsa-mir-5694
11024	0.013413	3.12E-03	3.754842	-1.86153	2.1508594	hsa-mir-223
27855	0.013424	3.13E-03	-3.7531275	-1.86453	-1.3114917		27855
169322	0.013424	3.13E-03	-3.7528607	-1.86499	-2.325574	hsa-mir-4534
17639	0.013446	3.14E-03	-3.7511628	-1.86796	-2.3997653		17639
42838	0.013471	3.15E-03	-3.7493377	-1.87115	-1.6524714	hsa-mirPlus-C1076
148108	0.013542	3.17E-03	3.7455892	-1.87771	1.1046753		148108
169392	0.013597	3.18E-03	-3.7425457	-1.88303	-1.1760895		169392
42709	0.013635	3.20E-03	-3.7401976	-1.88714	-1.1351015		42709
169148	0.013683	3.21E-03	-3.7371519	-1.89246	-1.9383073		169148
146006	0.013683	3.22E-03	-3.7366636	-1.89332	-1.1478177	hsa-mir-670
42834	0.013888	3.28E-03	-3.7259203	-1.91212	-1.0875808	hsa-mir-219-2
148655	0.013925	3.29E-03	-3.7236508	-1.91609	-1.2441863		148655
42609	0.013945	3.30E-03	-3.7221145	-1.91878	-1.4113243	hsa-mir-135a
42722	0.013954	3.31E-03	-3.7209796	-1.92076	-1.3941849		42722
17315	0.014106	3.35E-03	3.7139223	-1.93312	1.6414428		kshv-miR-K12-3*
19585	0.014106	3.36E-03	3.7121171	-1.93628	1.9587506	hsa-mir-148b
169408	0.014106	3.36E-03	3.7119194	-1.93662	1.0752084	hsa-mir-181d
169358	0.014106	3.36E-03	-3.711644	-1.93711	-1.5491554	hsa-mir-4417
147186	0.014106	3.37E-03	3.7109729	-1.93828	1.2680961	hsa-mir-200b
46281	0.014106	3.37E-03	3.7103607	-1.93935	1.6206033	hsa-mir-1291
147576	0.014128	3.38E-03	3.7085536	-1.94252	2.3452578	hsv1-miR-H1*
148242	0.014128	3.38E-03	-3.7080072	-1.94348	-1.714226		148242
42877	0.015157	3.74E-03	3.7432767	-1.94721	1.962796		42877
148448	0.014154	3.40E-03	3.704862	-1.94898	1.0425352		148448
147978	0.014154	3.40E-03	3.7047645	-1.94915	2.81505	hsa-mir-3140
148188	0.016584	4.24E-03	-3.7785021	-1.95402	-2.9145186	hsa-mir-2277
148045	0.014253	3.43E-03	-3.700048	-1.95742	-1.3975989		148045
42674	0.014315	3.45E-03	-3.6968597	-1.963	-2.3516195	hsa-mir-431
168620	0.021468	6.21E-03	3.8314086	-1.97146	3.7571806	hsa-mir-548au
169129	0.014429	3.49E-03	3.6908903	-1.97346	3.1216882	hsa-mir-4284
148669	0.014491	3.51E-03	-3.6872264	-1.97988	-2.036837	hsa-mir-185
148022	0.014491	3.51E-03	-3.6865445	-1.98108	-1.6994265		148022
147752	0.014491	3.51E-03	3.6862402	-1.98161	1.3626119	hsa-mir-4302
168835	0.014495	3.52E-03	-3.6853799	-1.98312	-1.5149476		168835
148232	0.018564	5.13E-03	3.79287	-1.98716	3.0110638		148232
148134	0.014579	3.55E-03	3.6806403	-1.99143	2.2659101		148134
168951	0.014705	3.58E-03	3.6750281	-2.00127	1.0033031	hsa-mir-548as
145889	0.014748	3.60E-03	3.672336	-2.00599	1.2284002	hsa-mir-196b
42804	0.014748	3.60E-03	3.6719042	-2.00674	2.3439063		42804
147735	0.014954	3.66E-03	3.6631346	-2.02212	2.0324543	hsa-mir-4289
148633	0.014954	3.66E-03	3.6625812	-2.0231	1.0749918		148633
148468	0.014987	3.68E-03	3.6606199	-2.02654	1.0943934		148468
169268	0.015055	3.70E-03	3.6568094	-2.03322	0.9458268		169268
168796	0.015055	3.70E-03	3.6566228	-2.03355	1.4246248	hsa-mir-3664
146096	0.015128	3.72E-03	3.6531422	-2.03966	0.980759	hsa-mir-764
169300	0.017545	4.63E-03	-3.7224717	-2.0415	-1.5039323		169300
148630	0.019278	5.44E-03	-3.7524609	-2.04534	-2.7065226		148630
11040	0.015259	3.77E-03	3.6468289	-2.05074	2.7479741	hsa-mir-29b
17596	0.015268	3.77E-03	-3.6457736	-2.05259	-1.227632		17596
147165	0.015453	3.83E-03	3.6375124	-2.06709	1.4694675	hsa-let-7b
17752	0.015496	3.84E-03	3.635227	-2.0711	2.4774888	hsa-let-7f
42732	0.015549	3.86E-03	3.6322302	-2.07636	1.1223742	hsa-mir-532
148434	0.015549	3.87E-03	3.6317041	-2.07729	1.0696991	hsa-mir-3692
168742	0.015549	3.87E-03	3.6311609	-2.07824	1.4659754	hsa-mir-4722
45745	0.015552	3.88E-03	3.6296557	-2.08088	1.1699129	hsa-mir-302f
11207	0.015552	3.89E-03	-3.6289722	-2.08208	-1.201224		11207
11030	0.015552	3.89E-03	3.6284783	-2.08295	3.6794477		11030
148490	0.015552	3.89E-03	3.6282603	-2.08334	0.9443971		148490
168564	0.015581	3.91E-03	3.6254713	-2.08823	1.4097319	hsa-mir-548at
169412	0.015581	3.91E-03	-3.62547	-2.08824	-1.8096223	hsa-mir-1260a
148332	0.015581	3.91E-03	-3.6250785	-2.08892	-2.1707526	hsa-mir-3692
146139	0.015591	3.93E-03	-3.6233489	-2.09196	-1.1571241		146139
17614	0.015591	3.93E-03	3.6233281	-2.092	2.6176341		sv40-miR-S1-3p
148381	0.015611	3.94E-03	3.6219029	-2.0945	1.2094878		148381
147543	0.030401	1.01E-02	-4.4887198	-2.10714	-3.0016573	hsa-mir-3167
147937	0.01579	3.99E-03	-3.6142932	-2.10787	-2.4708534	hsv1-miR-H13
29379	0.01579	3.99E-03	-3.6140527	-2.10829	-1.9955534	hsa-mir-452
169101	0.015818	4.00E-03	3.612363	-2.11126	2.4978649	hsa-mir-4469
146030	0.015823	4.01E-03	-3.6114739	-2.11282	-1.3891691		146030
17439	0.015847	4.02E-03	-3.6099347	-2.11553	-1.6217186		hcmv-miR-UL36
169303	0.015876	4.03E-03	3.6081954	-2.11858	2.0060154	hsa-mir-378g
17474	0.015892	4.04E-03	3.6069551	-2.12076	1.1675149		17474
46239	0.015947	4.06E-03	3.6043008	-2.12543	1.0809615		46239
17298	0.018403	5.04E-03	3.6682102	-2.12655	1.7607552	hsa-mir-548b
148510	0.016143	4.11E-03	3.5966755	-2.13883	1.2457177		148510
148152	0.026187	8.17E-03	3.842904	-2.14374	3.8542856		148152
46683	0.018583	5.15E-03	3.6536694	-2.1494	3.8270618		46683
46624	0.016356	4.17E-03	-3.5885588	-2.1531	-0.9462644	hsa-mir-1236
145798	0.016463	4.21E-03	3.5842039	-2.16076	3.022063	hsa-mir-142
169258	0.016606	4.25E-03	3.5779088	-2.17183	1.32206	hsa-mir-5692c
46734	0.016707	4.28E-03	3.5737892	-2.17908	1.3037357		46734
11074	0.016728	4.30E-03	3.5720643	-2.18211	2.6149524	hsa-mir-34c
42752	0.016821	4.33E-03	3.5679118	-2.18942	1.2462035		42752
14854	0.016844	4.34E-03	-3.5664638	-2.19196	-1.6937277	hsa-mir-569
10928	0.017034	4.39E-03	3.5594354	-2.20433	1.4705435	hsa-mir-125a
168575	0.017041	4.40E-03	3.5585231	-2.20594	1.8813426	hsa-mir-4763
148410	0.017047	4.41E-03	3.5574898	-2.20776	0.8696488	hsa-mir-3676
27672	0.017047	4.41E-03	3.5569705	-2.20867	0.8447279	hsa-mir-615
168641	0.017093	4.44E-03	3.5540904	-2.21374	1.722758		168641
146146	0.017163	4.46E-03	3.5510938	-2.21901	1.1829439		146146
148436	0.017163	4.47E-03	-3.5497649	-2.22135	-2.320914		148436
168945	0.017163	4.47E-03	3.5497586	-2.22136	1.5876334	hsa-mir-326
46249	0.017221	4.49E-03	3.5471954	-2.22587	1.3976609	hsa-mir-449b
148353	0.017244	4.50E-03	3.545758	-2.2284	1.1465089	hsa-mir-3681
42523	0.017345	4.53E-03	3.5418125	-2.23535	2.6673025	hsa-mir-26b
146188	0.017362	4.54E-03	-3.5405668	-2.23754	-1.3080524		146188
11091	0.017368	4.55E-03	3.5397173	-2.23904	2.8147683	hsa-mir-377
146149	0.017422	4.57E-03	-3.5373118	-2.24328	-1.5107047	hsv2-miR-H2
146122	0.026392	8.25E-03	3.6185388	-2.24345	2.571725	hsa-mir-2053
46712	0.026451	8.28E-03	3.6154378	-2.24746	4.3422495		46712
42603	0.017463	4.59E-03	-3.5343545	-2.24848	-1.0121276	hsa-mir-424
169046	0.017463	4.60E-03	3.5340915	-2.24895	1.2436977	hsa-mir-4715
148078	0.017463	4.60E-03	-3.533976	-2.24915	-0.9342409		148078
145990	0.017545	4.62E-03	3.5306485	-2.25501	1.2933984		ebv-miR-BART21-3p
168874	0.017547	4.63E-03	-3.5292682	-2.25744	-1.2714822	hsa-mir-4535
42853	0.017612	4.66E-03	-3.526455	-2.26239	-1.3311155		42853
147651	0.017629	4.67E-03	3.5246624	-2.26555	1.0142288	hsa-mir-3123
11078	0.01768	4.69E-03	3.5223906	-2.26955	1.0904532	hsa-mir-365a/hsa-mir-365b
42697	0.017701	4.70E-03	-3.5210512	-2.27191	-1.3112451		42697
42730	0.01772	4.72E-03	-3.5193997	-2.27482	-1.098241	hsa-mir-423
147813	0.01772	4.73E-03	3.517982	-2.27732	1.3053335		147813
42654	0.01772	4.73E-03	-3.5179623	-2.27735	-1.6817379	hsa-mir-483
169380	0.01772	4.73E-03	3.5178324	-2.27758	1.1746517	hsa-mir-3124
17885	0.017821	4.76E-03	3.513958	-2.28441	1.1778075		17885
147879	0.017912	4.80E-03	3.5096189	-2.29205	1.182231	hsa-mir-3132
169173	0.017912	4.80E-03	3.5093345	-2.29255	1.3117719	hsa-mir-5590
146023	0.017912	4.81E-03	3.5084943	-2.29403	0.9019418		146023
10923	0.017951	4.82E-03	3.5065949	-2.29738	0.8414407	hsa-mir-107
19582	0.017975	4.84E-03	3.5051951	-2.29985	1.9274878	hsa-mir-106b
169116	0.017976	4.85E-03	-3.503934	-2.30207	-2.1698331	hsa-mir-4788
17290	0.017976	4.86E-03	-3.5029022	-2.30389	-1.1843346		17290
42824	0.017976	4.86E-03	-3.5022281	-2.30508	-1.1395725		ebv-miR-BART9*
169266	0.017976	4.86E-03	3.5021216	-2.30526	1.2104306	hsa-mir-378d
42477	0.023573	7.06E-03	3.5736428	-2.30539	3.8044854	hsa-mir-324
145980	0.017976	4.86E-03	-3.5019619	-2.30555	-2.2322504	hsa-mir-939
13130	0.018068	4.89E-03	-3.4984119	-2.3118	-1.1868926	hsa-mir-517
168673	0.018142	4.92E-03	-3.4954806	-2.31697	-1.2894707	hsa-mir-4656
168800	0.018156	4.93E-03	-3.4938559	-2.31983	-1.7799136	hsa-mir-4724
148576	0.018156	4.94E-03	-3.4937445	-2.32003	-2.1383851		148576
42769	0.018234	4.96E-03	-3.4906844	-2.32542	-1.8554364	hsa-let-7b
19004	0.018245	4.97E-03	3.4897085	-2.32714	1.6742633		19004
168848	0.018256	4.98E-03	3.4887311	-2.32887	0.8220984	hsa-mir-4700
148060	0.018276	4.99E-03	3.4874906	-2.33105	1.423431		148060
169021	0.018403	5.04E-03	-3.4823115	-2.34018	-1.0714413	hsa-mir-4646
148352	0.018403	5.04E-03	3.4816671	-2.34132	1.2398291		148352
148453	0.018446	5.06E-03	-3.4797212	-2.34475	-1.5588837	hsa-mir-3074
46808	0.01851	5.08E-03	-3.4771324	-2.34931	-3.2740678	hsa-mir-4485
168558	0.018561	5.11E-03	-3.4743416	-2.35424	-1.3761661	hsa-mir-5585
148664	0.018561	5.11E-03	3.4741363	-2.3546	1.8552564		148664
148678	0.018561	5.11E-03	3.4736905	-2.35538	1.4429825	hsa-mir-301a
13183	0.018564	5.12E-03	3.4726937	-2.35714	0.9323207	hsa-mir-487a
148397	0.018564	5.13E-03	-3.4717141	-2.35887	-1.3745915		148397
169339	0.018565	5.14E-03	3.4710255	-2.36008	2.7758541	hsa-mir-5579
169177	0.018566	5.14E-03	-3.4703698	-2.36124	-0.9709646	hsa-mir-4664
169289	0.018663	5.18E-03	3.4661894	-2.36861	2.1631033	hsa-mir-4692
145953	0.018663	5.19E-03	3.4655538	-2.36973	1.2501565		145953
168923	0.018778	5.23E-03	-3.4614672	-2.37694	-1.2462677	hsa-mir-4688
169025	0.018797	5.24E-03	-3.4602743	-2.37904	-1.5549764		169025
17618	0.018845	5.26E-03	-3.458148	-2.3828	-1.4529579		17618
42492	0.018845	5.26E-03	-3.4575891	-2.38378	-0.9452065	hsa-mirPlus-A1031
42932	0.01889	5.28E-03	-3.4556483	-2.3872	-1.4265884	hsa-mir-920
147715	0.019002	5.32E-03	-3.4516713	-2.39422	-1.5480486	hsa-mir-4251
168630	0.022388	6.60E-03	-3.4966722	-2.39739	-2.3820632		168630
146190	0.019081	5.35E-03	3.4487386	-2.39939	1.3032718	hsa-mir-3927
147988	0.019116	5.36E-03	-3.4470661	-2.40234	-1.0826213	hsa-mir-3135a
11105	0.019173	5.38E-03	3.4447874	-2.40636	0.9962378		11105
169262	0.019278	5.42E-03	3.4406401	-2.41368	1.1610128	hsa-mir-5009
168799	0.019278	5.43E-03	-3.439464	-2.41576	-0.918244	hsa-mir-4710
148113	0.019278	5.44E-03	3.4392257	-2.41618	1.153062		148113
169223	0.019312	5.45E-03	3.4376197	-2.41901	1.0834093	hsa-mir-4680
148286	0.019442	5.49E-03	3.4332321	-2.42675	1.3196463		148286
146142	0.019557	5.53E-03	-3.4293037	-2.43369	-1.3558908	hsa-mir-1972
148154	0.019574	5.54E-03	-3.4281902	-2.43565	-1.0343303	hsa-mir-3922
169122	0.044913	1.65E-02	4.6972915	-2.43777	4.1604921	hsa-mir-5687
146160	0.01967	5.58E-03	3.4248208	-2.4416	1.1041962	hsa-mir-133b
33407	0.019735	5.60E-03	3.4223656	-2.44593	1.1207464	hsa-mir-626
147798	0.019782	5.62E-03	-3.4204068	-2.44939	-2.1365377	hsa-mir-3141
148485	0.019809	5.64E-03	3.41903	-2.45182	1.3065923		148485
17377	0.019975	5.69E-03	-3.4137474	-2.46114	-1.3139977	hsa-mir-600
169317	0.020163	5.75E-03	-3.4078717	-2.47152	-1.8130439	hsa-mir-3614
145996	0.020213	5.77E-03	3.4058624	-2.47506	0.9985306		145996
17316	0.020481	5.85E-03	-3.3978343	-2.48924	-0.8761638		17316
145701	0.020592	5.89E-03	3.394205	-2.49565	1.1064445	hsa-mir-668
169252	0.024159	7.31E-03	3.4332343	-2.49824	2.350145	hsa-mir-4712
42858	0.020724	5.93E-03	3.3900029	-2.50307	1.0966886		42858
169416	0.020908	5.99E-03	3.3844391	-2.51289	1.8529583	hsa-mirPlus-A1086
147608	0.020927	6.01E-03	3.3827116	-2.51594	1.0944828	hsa-mir-4307
148056	0.020927	6.01E-03	3.3827078	-2.51595	2.021962		148056
148379	0.02105	6.06E-03	-3.3783882	-2.52358	-1.381803	hsa-mir-3654
42705	0.02105	6.06E-03	3.3782263	-2.52386	1.4485635	hsa-mir-191
169389	0.021244	6.12E-03	-3.3724542	-2.53406	-1.0102003	hsa-mir-4717
46443	0.021416	6.18E-03	-3.3673375	-2.5431	-1.4278009	hsa-mir-193a
169152	0.021426	6.19E-03	3.3664741	-2.54462	1.2345911	hsa-mir-5690
42778	0.021468	6.21E-03	-3.3643505	-2.54837	-1.5720888	hsa-let-7g
148484	0.021471	6.22E-03	3.3635085	-2.54986	1.2898371		148484
146153	0.021511	6.24E-03	3.3618671	-2.55276	2.5077137		ebv-miR-BART22
148660	0.021549	6.26E-03	-3.3602729	-2.55558	-0.9779825		148660
146032	0.05006	1.91E-02	4.4584709	-2.55811	3.9489636		ebv-miR-BART5*
145971	0.021708	6.31E-03	3.355562	-2.5639	1.9659965	hsa-mir-611
13171	0.021724	6.32E-03	3.3545535	-2.56568	2.2072935	hsa-mir-429
168804	0.050411	1.93E-02	-4.4396178	-2.56798	-3.9322649	hsa-mir-4761
169062	0.025416	7.84E-03	-3.3888215	-2.56904	-1.6036139	hsa-mir-3922
168758	0.021865	6.39E-03	-3.3488266	-2.5758	-1.3141731	hsa-mir-4425
147706	0.021865	6.39E-03	3.3487025	-2.57602	0.9900086	hsa-mir-4255
168727	0.021865	6.39E-03	-3.3482492	-2.57682	-0.8298167	hsa-mir-4426
168675	0.021865	6.40E-03	-3.3476702	-2.57784	-1.3613418	hsa-mir-4433
148554	0.021865	6.40E-03	-3.3475656	-2.57802	-0.9035948	hsa-mir-3917
42637	0.021865	6.40E-03	3.3473426	-2.57842	1.209211		42637
10995	0.021909	6.42E-03	3.345638	-2.58143	4.962066	hsa-mir-199a/hsa-mir-199b
147633	0.021938	6.44E-03	-3.3443104	-2.58378	-1.8958985	hsa-mir-3163
169186	0.022089	6.49E-03	3.3398608	-2.59164	2.4898012	hsa-mir-4520a
148260	0.022209	6.53E-03	-3.3362311	-2.59805	-0.8707891		148260
14259	0.022291	6.56E-03	-3.3335776	-2.60274	-1.1000224		hsa_negative_control_2
30207	0.022331	6.58E-03	3.3319875	-2.60555	2.0913565		spike_control_v2_48
169022	0.022427	6.62E-03	-3.328413	-2.61186	-1.5363951	hsa-mir-4797
168845	0.022459	6.64E-03	3.3268749	-2.61458	2.1208333		168845
46259	0.022459	6.65E-03	-3.3263957	-2.61543	-0.8524432	hsa-mir-885
168586	0.022459	6.65E-03	3.3258691	-2.61636	1.9437602	hsa-mir-34a
148303	0.02247	6.66E-03	-3.3249962	-2.6179	-1.0404388		148303
148301	0.02296	6.82E-03	3.3123319	-2.64028	1.6701221		148301
168877	0.036085	1.25E-02	3.316613	-2.64121	3.1139697	hsa-mir-5583
42646	0.024573	7.49E-03	3.3290445	-2.64187	4.2752389		42646
148427	0.022984	6.83E-03	-3.311163	-2.64235	-1.0004946		148427
146166	0.023017	6.85E-03	-3.3097679	-2.64481	-1.8363876	hsa-mirPlus-G1065
168919	0.023106	6.88E-03	3.3070387	-2.64964	1.6596704	hsa-mir-4456
42571	0.02318	6.91E-03	3.304657	-2.65384	0.8699236	hsa-mir-129-1
169005	0.023181	6.92E-03	-3.3040559	-2.65491	-1.4154774	hsa-mir-520b/hsa-mir-520c
42466	0.023333	6.97E-03	3.2998091	-2.66241	1.5417076		ebv-miR-BART18-3p
17619	0.023361	6.98E-03	3.2985622	-2.66462	0.9042078		hcmv-miR-US25-2-5p
148488	0.025054	7.68E-03	3.3141373	-2.66706	1.7422968		148488
147845	0.023573	7.06E-03	-3.2923519	-2.67559	-1.2736948	hsa-mir-3173
42851	0.023654	7.09E-03	-3.2898661	-2.67998	-1.1045219		42851
148316	0.023712	7.12E-03	-3.2879064	-2.68345	-0.7780712		148316
148422	0.023817	7.16E-03	3.2848549	-2.68884	1.2994897		148422
169033	0.025457	7.88E-03	-3.2993785	-2.692	-2.984074	hsa-mir-5680
145956	0.025457	7.88E-03	-3.2993052	-2.69213	-2.9215281	hsa-mirPlus-A1083
169014	0.02391	7.19E-03	3.2821013	-2.69371	2.0407273	hsa-mir-4714
42472	0.044413	1.63E-02	3.5158485	-2.69438	2.1175766		42472
169244	0.024033	7.24E-03	-3.2784811	-2.70011	-1.2460822	hsa-mir-5572
147682	0.024033	7.24E-03	-3.278095	-2.70079	-1.5210553	hsv1-miR-H6
148578	0.024146	7.29E-03	3.2748324	-2.70656	1.774133		148578
148600	0.024146	7.29E-03	3.2743196	-2.70746	1.197085		148600
17552	0.024232	7.33E-03	3.2711932	-2.71299	0.764341		17552
148567	0.024277	7.36E-03	-3.2695914	-2.71582	-1.5135073		148567
42970	0.024421	7.41E-03	3.2657056	-2.72269	1.9346243	hsa-mir-744
147849	0.024475	7.44E-03	-3.263444	-2.72669	-1.8326925		147849
168679	0.024475	7.44E-03	-3.2633379	-2.72687	-1.4629974	hsa-mir-4763
168634	0.057734	2.33E-02	4.1492338	-2.72721	3.6750656	hsa-mir-548av/hsa-mir-548k
169063	0.024573	7.50E-03	-3.2586284	-2.7352	-1.87439	hsa-mir-4690
169135	0.024573	7.50E-03	3.2585324	-2.73537	0.8623573	hsa-mir-3173
169167	0.024573	7.51E-03	-3.2581831	-2.73598	-1.1090378	hsa-mir-4451
168738	0.024573	7.51E-03	-3.2578048	-2.73665	-0.8575794		168738
169311	0.024573	7.51E-03	-3.2576962	-2.73684	-1.5228342	hsa-mir-4714
11041	0.0246	7.53E-03	3.2565173	-2.73893	2.6280901	hsa-mir-29c
46724	0.02494	7.64E-03	-3.2482813	-2.75349	-2.3816502		46724
148029	0.059422	2.42E-02	4.0940132	-2.75908	3.6261556		148029
11218	0.025069	7.70E-03	-3.2442727	-2.76057	-0.9352699		11218
147824	0.025089	7.71E-03	-3.2432561	-2.76237	-2.0548469	hsv2-miR-H9
169405	0.025121	7.73E-03	3.2419995	-2.76459	1.639461		169405
147852	0.027031	8.53E-03	3.2530538	-2.77034	1.5474488	hsa-mir-4295
168828	0.025273	7.78E-03	3.2380664	-2.77154	0.9474974		168828
19604	0.025416	7.84E-03	3.234196	-2.77838	1.664539		SNORD4A
147832	0.025457	7.89E-03	3.2305937	-2.78475	1.1193203	hsa-mir-4326
42553	0.025457	7.89E-03	3.2304581	-2.78499	1.5249467	hsa-mir-216a
148645	0.025457	7.89E-03	-3.2300956	-2.78563	-0.796766	hsa-mir-129
168946	0.025527	7.92E-03	-3.2280122	-2.78931	-0.9935143	hsa-mir-4673
145915	0.025537	7.94E-03	3.2271395	-2.79085	1.1229286		145915
145905	0.025537	7.94E-03	-3.2266692	-2.79169	-1.5052666	hsa-mir-518a/hsa-mir-527
168992	0.054073	2.12E-02	-3.6147585	-2.80381	-2.8873573	hsa-mir-5092
46345	0.026028	8.10E-03	-3.2154813	-2.81146	-1.304053	hsa-mir-1207
169104	0.026062	8.12E-03	-3.2142043	-2.81372	-1.1801875		169104
168823	0.026187	8.18E-03	3.2104145	-2.82042	0.9500643	hsa-mir-4522
42687	0.026451	8.29E-03	3.2027606	-2.83394	1.0437314		42687
28624	0.026451	8.29E-03	-3.2026162	-2.8342	-1.5839691		28624
17896	0.026452	8.30E-03	-3.2020443	-2.83521	-0.9760251		17896
17676	0.026744	8.40E-03	3.1953702	-2.847	1.9725846	hsa-mir-152
148005	0.026793	8.42E-03	-3.1937996	-2.84978	-1.71683		148005
169126	0.026816	8.44E-03	-3.1927634	-2.85161	-1.4353888	hsa-mir-4486
42937	0.026901	8.47E-03	-3.1904482	-2.8557	-1.1171095		42937
146057	0.027031	8.54E-03	-3.1863958	-2.86286	-1.3760933		146057
168692	0.027031	8.54E-03	-3.1861275	-2.86334	-1.2792576	hsa-mir-3688
168862	0.064839	2.73E-02	3.916146	-2.86536	3.4686147	hsa-mir-1343
145975	0.027091	8.57E-03	-3.1843464	-2.86649	-1.290859		145975
169218	0.027208	8.61E-03	-3.1814004	-2.87169	-1.0331462	hsa-mir-5189
148190	0.027336	8.66E-03	3.1782212	-2.87731	1.1663205		148190
42703	0.027655	8.77E-03	-3.1712125	-2.88969	-0.8595612	hsa-mir-490
147712	0.027719	8.80E-03	-3.1693797	-2.89293	-0.8356891	hsv1-miR-H1
46717	0.02773	8.81E-03	3.1686267	-2.89426	1.1623241	hsa-mir-1256
17623	0.029665	9.67E-03	3.1790359	-2.89563	2.0653163		ebv-miR-BART14
17592	0.027772	8.83E-03	3.167222	-2.89675	1.4539121	hsa-mir-604
168625	0.027813	8.86E-03	-3.1658708	-2.89913	-1.5688218	hsa-mir-4539
169103	0.027935	8.91E-03	3.1624899	-2.90511	0.979715	hsa-mir-4652
168560	0.027935	8.91E-03	-3.1623404	-2.90537	-1.6959948	hsa-mir-4676
148438	0.035233	1.21E-02	3.2133121	-2.90685	1.9529317		148438
148398	0.027941	8.93E-03	3.1609952	-2.90775	1.2671405	hsa-mir-3908
147896	0.027941	8.93E-03	-3.1609808	-2.90777	-1.2545246		147896
147994	0.027941	8.94E-03	3.1606127	-2.90842	0.9801344		147994
145762	0.058348	2.36E-02	-3.496363	-2.90928	-2.3873574	hsa-mir-549
17880	0.029901	9.83E-03	-3.1699843	-2.91096	-2.2745867		17880
147967	0.02802	8.97E-03	-3.1585059	-2.91215	-2.6355319	hsa-mir-3180/hsa-mir-3180
31388	0.028167	9.03E-03	-3.1550473	-2.91826	-0.9107491		31388
147792	0.028167	9.04E-03	-3.1545034	-2.91922	-1.0545389	hsa-mir-3165
147523	0.028266	9.08E-03	-3.1520037	-2.92363	-1.6198498	hsa-mir-4263
46214	0.028357	9.12E-03	-3.1496805	-2.92774	-1.1440752	hsa-mir-1250
148236	0.028411	9.14E-03	3.1480797	-2.93057	1.5270517		148236
10306	0.028426	9.16E-03	3.1472637	-2.93201	2.1207962	hsa-mir-146b
168895	0.028457	9.18E-03	3.1460428	-2.93416	1.0226273	hsa-mir-548ag
46661	0.028457	9.18E-03	-3.1455773	-2.93499	-1.3219196	hsa-mir-1294
148148	0.028488	9.20E-03	-3.1444398	-2.937	-1.7355245		148148
46354	0.028694	9.28E-03	-3.1398991	-2.94502	-1.0559856		46354
28889	0.033701	1.15E-02	-3.1517979	-2.94912	-0.9939687	hsa-mir-888
46231	0.033701	1.15E-02	3.1517058	-2.94926	2.1933156	hsa-mir-519b
21702	0.028851	9.34E-03	-3.1363155	-2.95135	-0.9568343	hsa-mir-219-1
148368	0.028922	9.37E-03	3.1344238	-2.95469	0.882235		148368
169121	0.049716	1.89E-02	3.1626576	-2.95591	1.973608	hsa-mir-1295b
147907	0.029015	9.41E-03	-3.1320985	-2.9588	-0.750389	hsa-mir-4312
168691	0.029137	9.46E-03	-3.129225	-2.96387	-1.7414866	hsa-mir-3677
46774	0.029138	9.47E-03	-3.1286748	-2.96484	-1.3738979		46774
169030	0.061727	2.55E-02	3.4164978	-2.98198	3.0472359	hsa-mir-5586
148342	0.029626	9.65E-03	3.1182715	-2.98322	1.8202325		148342
42781	0.029626	9.65E-03	-3.1181879	-2.98336	-1.1773058		42781
169045	0.029626	9.65E-03	-3.1178281	-2.984	-1.2884235	hsa-mir-4651
11177	0.029778	9.72E-03	-3.1139296	-2.99088	-1.5324166		11177
168807	0.029901	9.77E-03	-3.1108654	-2.9963	-0.8738443		168807
42572	0.029901	9.78E-03	-3.1103813	-2.99715	-2.0423396	hsa-mir-154
42681	0.029901	9.80E-03	-3.1091566	-2.99931	-1.7661999	hsa-mir-1307
148644	0.029901	9.82E-03	3.1083128	-3.0008	2.9198137	hsa-mir-551b
42556	0.029901	9.82E-03	3.1082722	-3.00087	1.7857826	hsa-mir-889
168972	0.029901	9.82E-03	-3.1080992	-3.00118	-1.0541145	hsa-mir-5004
169009	0.029902	9.84E-03	3.1074147	-3.00239	0.8127999	hsa-mir-548ap/hsa-mir-548j
17620	0.030016	9.88E-03	3.1047674	-3.00706	1.8665325		17620
13138	0.03005	9.90E-03	-3.1035004	-3.0093	-0.9031674		Hy3
146000	0.03005	9.91E-03	3.1030954	-3.01001	1.3004954	hsa-mir-1911
169276	0.030079	9.93E-03	-3.1020459	-3.01187	-1.0067335	hsa-mir-4474
148498	0.030123	9.95E-03	3.1007043	-3.01424	1.0849248		148498
168593	0.035655	1.23E-02	3.1097965	-3.01677	3.0636664	hsa-mir-4726
168928	0.030176	9.98E-03	3.0991968	-3.0169	1.5198598	hsa-mir-4431
46299	0.040905	1.45E-02	3.0943316	-3.02006	2.5795727		46299
168569	0.030273	1.00E-02	-3.0969016	-3.02095	-1.5963394	hsa-mir-5088
169047	0.030353	1.01E-02	3.0948981	-3.02449	1.2889548	hsa-mir-4665
147722	0.030397	1.01E-02	-3.0931446	-3.02758	-0.9315005	hsa-mir-4306
148579	0.030397	1.01E-02	3.0930641	-3.02772	0.9409524		148579
148537	0.030469	1.01E-02	-3.090705	-3.03189	-1.0911672		148537
168591	0.030782	1.02E-02	3.0845019	-3.04284	1.5769733	hsa-mir-4789
148640	0.030867	1.03E-02	3.082451	-3.04646	1.4178903	hsa-mir-34b
147203	0.030936	1.03E-02	3.0806816	-3.04958	0.8695024	hsa-mir-302a
147972	0.031025	1.04E-02	3.0785771	-3.0533	0.7589065		147972
148492	0.049057	1.86E-02	-3.1749346	-3.05799	-2.1856467		148492
168573	0.031333	1.05E-02	3.0722984	-3.06438	1.2496618		168573
148191	0.031333	1.05E-02	3.0720413	-3.06483	1.0363945		148191
146047	0.031551	1.06E-02	-3.0676734	-3.07254	-0.9230561		146047
17431	0.031564	1.06E-02	3.0659109	-3.07565	1.0716331		17431
27574	0.031564	1.06E-02	-3.0656343	-3.07613	-1.3935388		27574
10955	0.031564	1.06E-02	3.0655845	-3.07622	2.8794349	hsa-mir-148a
168922	0.031564	1.06E-02	-3.0653994	-3.07655	-1.0602657	hsa-mir-5584
147634	0.066354	2.81E-02	3.3140434	-3.07708	3.3328744		147634
168767	0.03164	1.06E-02	-3.0635366	-3.07984	-0.8276391	hsa-mir-4681
146064	0.031778	1.07E-02	3.0603824	-3.0854	0.9176365	hsa-mir-718
169257	0.031778	1.07E-02	-3.0600994	-3.0859	-1.11461	hsa-mir-4740
42774	0.032007	1.08E-02	3.0555871	-3.09386	2.3146578		kshv-miR-K12-9*
28450	0.032054	1.08E-02	-3.0542568	-3.09621	-1.0290791		28450
46274	0.0505	1.94E-02	3.1429719	-3.0994	1.4102328	hsa-mir-3187
168918	0.032481	1.10E-02	-3.0463844	-3.11009	-0.7881145	hsa-mir-4491
168555	0.035505	1.22E-02	-3.041987	-3.12779	-2.2834761		168555
42679	0.033238	1.12E-02	3.033062	-3.13359	1.1261199		42679
145995	0.033314	1.13E-02	3.0312764	-3.13673	1.7403936	hsa-mir-196b
169108	0.033321	1.13E-02	3.0306578	-3.13783	1.3424733	hsa-mir-4713
42661	0.033354	1.13E-02	-3.0296007	-3.13969	-0.9901917	hsa-mir-492
147826	0.033372	1.13E-02	-3.0287974	-3.14111	-1.0814888	hsa-mir-3153
11140	0.033487	1.14E-02	3.026073	-3.14591	1.6751702	hsa-mir-508
169335	0.033487	1.14E-02	3.0258571	-3.14629	0.9065673	hsa-mir-4699
42642	0.033564	1.14E-02	-3.0240732	-3.14943	-1.4853001		hcmv-miR-US4
11061	0.036396	1.26E-02	3.0249701	-3.15662	1.4432305	hsa-mir-329
145999	0.05482	2.16E-02	2.9283754	-3.17023	2.6150471	hsa-mir-517a/hsa-mir-517b
42478	0.034392	1.17E-02	3.0087678	-3.17641	0.8410442	hsa-mir-593
42533	0.034392	1.17E-02	-3.0085102	-3.17686	-1.275776		hiv1-miR-H1
17433	0.034752	1.19E-02	-3.0022046	-3.18797	-0.9337193		17433
46461	0.034858	1.19E-02	-3.0000127	-3.19183	-1.6672004		46461
169406	0.034861	1.19E-02	-2.9994635	-3.1928	-1.9311312	hsa-mir-376b
17613	0.035218	1.21E-02	-2.993297	-3.20366	-0.9947815	hsa-mir-645
147905	0.035371	1.21E-02	2.9898805	-3.20968	1.7145086	hsa-mir-3139
168735	0.035463	1.22E-02	-2.9879409	-3.2131	-0.9103037	hsa-mir-5586
168633	0.035486	1.22E-02	2.9870748	-3.21462	1.4700135	hsa-mir-3190
146148	0.035505	1.22E-02	2.9859836	-3.21654	1.9944443	hsa-mir-548q
17460	0.035899	1.24E-02	2.9786504	-3.22946	0.7682092	hsa-mir-657
148547	0.036389	1.26E-02	-2.9701226	-3.24447	-1.2073642	hsa-mir-3622b
17655	0.036432	1.26E-02	2.9684686	-3.24738	1.3120852		ebv-miR-BART14*
169271	0.036578	1.27E-02	-2.9657422	-3.25218	-0.8359491	hsa-mir-4784
146133	0.036653	1.27E-02	-2.9641106	-3.25505	-0.8770779		146133
11058	0.03706	1.29E-02	-2.957479	-3.26672	-1.1205158	hsa-mir-325
147929	0.037189	1.29E-02	-2.9550545	-3.27098	-1.1210151	hsa-mir-1273c
46204	0.037196	1.29E-02	2.9544622	-3.27203	2.7954671		SNORD38B
148089	0.037599	1.31E-02	-2.9479667	-3.28345	-1.7014936	hsa-mir-208a
148106	0.040563	1.43E-02	2.9496591	-3.28413	3.8060675	hsa-mir-3678
168609	0.044188	1.61E-02	-2.9436364	-3.2849	-1.3886103	hsa-mir-5197
169368	0.059886	2.44E-02	2.8431474	-3.28842	2.0036494	hsa-mir-3529
13147	0.043678	1.58E-02	2.9544215	-3.29359	2.6695036	hsa-mir-96
145852	0.037967	1.32E-02	-2.942064	-3.29383	-1.3886693	hsa-mir-210
45775	0.040905	1.45E-02	2.9438122	-3.29402	2.482964	hsa-mir-1279
148500	0.038305	1.34E-02	-2.9366473	-3.30336	-1.645802		148500
148641	0.038433	1.34E-02	2.9342982	-3.30749	0.7135497	hsa-mir-518b
147947	0.038743	1.35E-02	2.9293339	-3.31621	0.771304	hsa-mir-4308
46558	0.038966	1.36E-02	-2.9256537	-3.32268	-0.8968984	hsa-mir-1268a/hsa-mir-1268b
147705	0.03897	1.36E-02	2.9251106	-3.32364	0.9688613	hsa-mir-4320
169365	0.039494	1.38E-02	2.9171955	-3.33754	1.5452187	hsa-mir-3974
148146	0.03956	1.39E-02	2.9156309	-3.34029	0.8267352		148146
148336	0.03956	1.39E-02	-2.9152831	-3.3409	-1.0587825		148336
169304	0.045154	1.66E-02	-2.9248464	-3.34146	-2.2423128	hsa-mir-4793
169388	0.039701	1.40E-02	-2.9128211	-3.34523	-1.3365932	hsa-mir-663a
146034	0.03987	1.40E-02	2.9095292	-3.35101	0.8498783		146034
42451	0.03987	1.40E-02	2.9093633	-3.3513	1.1163305	hsa-mir-139
169277	0.03987	1.40E-02	2.9089937	-3.35195	1.0345416		169277
169393	0.03993	1.41E-02	-2.9076749	-3.35427	-0.9287935	hsa-mir-4747
146105	0.043193	1.56E-02	2.9006674	-3.367	1.5185483	hsa-mir-1539
148138	0.097201	4.71E-02	-3.1802182	-3.369	-2.8167877		148138
42756	0.040506	1.43E-02	-2.8992247	-3.36911	-0.8531161	hsa-mir-548d
11039	0.040563	1.43E-02	2.8977697	-3.37166	2.2598072		11039
148193	0.053023	2.07E-02	2.8617966	-3.3732	1.2658079		148193
148082	0.040973	1.45E-02	2.8904196	-3.38456	2.131464	hsa-mir-3663
147846	0.041014	1.46E-02	2.8893807	-3.38638	1.319902	hsa-mir-4313
42565	0.064643	2.71E-02	2.7719735	-3.38755	1.6203835		42565
148250	0.064686	2.71E-02	2.7710127	-3.38889	2.3044323	hsa-let-7f-2
147667	0.04114	1.46E-02	2.8868448	-3.39083	1.4900178	hsa-mir-3182
168868	0.04114	1.46E-02	-2.8867115	-3.39107	-0.7739383	hsa-mir-5681b
168554	0.041206	1.47E-02	-2.8851406	-3.39382	-1.2851837		168554
168797	0.041206	1.47E-02	-2.8848648	-3.39431	-1.5117283		168797
147877	0.041779	1.49E-02	2.8767039	-3.40863	1.1799532		147877
46615	0.100535	4.92E-02	3.1253333	-3.41098	2.7681749		46615
147569	0.042086	1.50E-02	-2.8721407	-3.41663	-2.4601636	hsa-mir-4256
42963	0.042206	1.51E-02	2.8700786	-3.42024	0.8059033		42963
168855	0.042217	1.51E-02	-2.86897	-3.42219	-0.6998784	hsa-mir-4675
147915	0.042217	1.51E-02	2.8688232	-3.42245	0.6804291	hsa-mir-3174
147584	0.042217	1.51E-02	-2.8684971	-3.42302	-1.073281	hsa-mir-548t
168993	0.042295	1.52E-02	-2.8669953	-3.42565	-1.022065	hsa-mir-4799
42540	0.042321	1.52E-02	-2.8661724	-3.42709	-0.8649866		42540
147788	0.042393	1.52E-02	-2.8646986	-3.42968	-1.535549		147788
17411	0.042393	1.52E-02	-2.8642698	-3.43043	-0.6832067		17411
169107	0.042498	1.53E-02	-2.8624212	-3.43367	-1.4082142	hsa-mir-4782
46289	0.049704	1.89E-02	-2.8475132	-3.44013	-2.2678029		46289
145962	0.042716	1.54E-02	-2.858688	-3.44021	-1.4541462	hsa-mir-639
168570	0.042716	1.54E-02	2.8586187	-3.44033	1.1156147	hsa-mir-2682
146115	0.042971	1.55E-02	2.8548342	-3.44696	1.0280521	hsa-mir-940
169373	0.042993	1.55E-02	2.8540727	-3.4483	1.2991339		169373
148618	0.043055	1.55E-02	-2.8528017	-3.45053	-0.8554408		148618
145753	0.043305	1.57E-02	2.8486259	-3.45784	0.9496735	hsa-mir-484
168565	0.043314	1.57E-02	-2.8480361	-3.45887	-1.0841274	hsa-mir-4649
148002	0.04346	1.57E-02	2.8456961	-3.46297	1.2504365		148002
147834	0.043657	1.58E-02	-2.8427084	-3.46821	-0.9112585		147834
147868	0.046474	1.73E-02	2.8401779	-3.46918	1.1223924	hsa-mir-4269
145917	0.043738	1.59E-02	2.8407343	-3.47166	2.3490195		145917
147673	0.043743	1.59E-02	2.8401964	-3.4726	1.018714	hsa-mir-4262
168657	0.04386	1.60E-02	2.8382443	-3.47602	1.2181127	hsa-mir-5001
17917	0.050891	1.96E-02	-2.8240156	-3.47807	-1.6636083	hsa-mir-873
42469	0.0575	2.31E-02	2.7920464	-3.47952	1.8109579		42469
148175	0.044037	1.60E-02	-2.8355283	-3.48078	-0.9813483		148175
148501	0.044121	1.61E-02	-2.8339973	-3.48346	-1.0250716		148501
168721	0.044188	1.61E-02	2.8324413	-3.48618	1.4251817	hsa-mir-4701
46762	0.051186	1.98E-02	-2.8186221	-3.48677	-1.7408783	hsa-mir-3928
148390	0.090119	4.26E-02	2.895116	-3.48727	2.0937906		148390
148497	0.044188	1.61E-02	-2.8317391	-3.48741	-1.4672882		148497
46301	0.090119	4.26E-02	2.8939628	-3.48844	2.1515288	hsa-mir-621
169040	0.044399	1.62E-02	-2.8286277	-3.49286	-1.34624	hsa-mir-4753
169206	0.044443	1.63E-02	2.8271399	-3.49546	0.742813	hsa-mir-4645
42456	0.05158	2.00E-02	-2.8125136	-3.49663	-2.1601339		42456
13367	0.044472	1.63E-02	2.8263067	-3.49692	0.9591091		spike_control_v2_3
169211	0.044644	1.64E-02	2.8236938	-3.50149	0.9581002	hsa-mir-5704
29575	0.044708	1.64E-02	2.8224273	-3.5037	0.8180727	hsa-mir-32
146031	0.047823	1.80E-02	-2.8164408	-3.50923	-1.8655169		146031
148346	0.045109	1.66E-02	-2.8165296	-3.51402	-0.9239869	hsa-mir-3929
46271	0.045154	1.66E-02	2.8155053	-3.51581	1.4518568		46271
42677	0.045196	1.67E-02	-2.8140624	-3.51833	-1.0224231		42677
145666	0.045243	1.67E-02	2.8130215	-3.52015	0.7753934		SNORD110
169260	0.045294	1.67E-02	-2.8119293	-3.52206	-0.9538445	hsa-mir-4436b
169313	0.04573	1.69E-02	2.8061273	-3.53221	0.8444398	hsa-mir-4800
169354	0.059886	2.44E-02	2.7561935	-3.5342	2.0772172	hsa-mir-4493
147825	0.046018	1.70E-02	-2.8021783	-3.53911	-0.7926038		147825
169390	0.046086	1.71E-02	-2.8008969	-3.54135	-0.8789076	hsa-mir-4800
169327	0.046203	1.71E-02	2.7990233	-3.54462	1.1236957		169327
42829	0.04621	1.71E-02	2.7984736	-3.54558	0.9560977	hsa-mir-127
148370	0.046258	1.72E-02	-2.7974351	-3.5474	-1.0345491		148370
42519	0.046362	1.72E-02	-2.7957234	-3.55039	-0.9007035		42519
169187	0.046464	1.73E-02	-2.7938133	-3.55372	-0.7488229	hsa-mirPlus-C1110
17882	0.046464	1.73E-02	2.793459	-3.55434	0.8327913	hsa-mir-20b
46457	0.046464	1.73E-02	2.7931197	-3.55494	1.6354169		46457
148421	0.064811	2.72E-02	-2.7684339	-3.55505	-1.7863055		148421
146075	0.04673	1.74E-02	-2.7890247	-3.56209	-0.8824777		146075
168961	0.046927	1.75E-02	2.7860821	-3.56723	1.0087096		168961
148450	0.046927	1.75E-02	-2.7857224	-3.56785	-0.7221572		148450
169228	0.046927	1.75E-02	-2.7853052	-3.56858	-1.3122106	hsa-mir-4698
145656	0.046986	1.76E-02	-2.7841404	-3.57062	-0.9372815		145656
168701	0.047147	1.77E-02	-2.7816875	-3.5749	-1.8886309	hsa-mir-4728
17561	0.047147	1.77E-02	-2.7813252	-3.57553	-1.5812291		ebv-miR-BART6-3p
146152	0.055076	2.17E-02	-2.7621307	-3.57791	-2.1462704	hsa-mir-3179
17961	0.047398	1.78E-02	2.7774695	-3.58226	1.1389164	hsa-mir-629
46219	0.047398	1.78E-02	2.7774582	-3.58228	1.3322961		46219
17824	0.115688	5.88E-02	2.9078326	-3.58366	2.5755298	hsa-mirPlus-A1025
147871	0.047524	1.79E-02	2.7755191	-3.58566	0.9352229	hsa-mir-3180
17732	0.047701	1.79E-02	2.772835	-3.59035	1.0565911	hsa-mir-192
147807	0.047701	1.80E-02	-2.7725365	-3.59087	-0.7305261		147807
168898	0.047754	1.80E-02	-2.7714679	-3.59273	-0.7920396	hsa-mir-5008
169172	0.047823	1.80E-02	2.7701917	-3.59496	1.5302125	hsa-mir-4445
148266	0.047827	1.81E-02	-2.76925	-3.5966	-2.6242041		148266
146194	0.055967	2.22E-02	2.7481291	-3.60048	2.4342927		146194
17892	0.048057	1.82E-02	-2.7661362	-3.60203	-0.8189483	hsa-mirPlus-C1087
148070	0.117465	6.01E-02	-2.8832463	-3.60382	-2.5537532		148070
147899	0.063154	2.63E-02	2.7086184	-3.60677	1.9513472		147899
147786	0.048329	1.83E-02	-2.7625399	-3.6083	-1.0738698	hsa-mir-3198
17625	0.048395	1.83E-02	-2.7613222	-3.61042	-1.4199	hsa-mir-627
169309	0.081237	3.72E-02	2.6494965	-3.61371	3.2491918	hsa-mir-4802
10964	0.048656	1.84E-02	-2.7578832	-3.61642	-0.8856465	hsa-mir-155
168626	0.068173	2.92E-02	2.7205	-3.62414	1.5799452	hsa-mir-4662a
148145	0.049049	1.86E-02	-2.7529447	-3.62503	-1.2931559		148145
147941	0.049704	1.89E-02	-2.744215	-3.64023	-1.0489029	hsa-mir-3160
148594	0.0498	1.90E-02	2.7422398	-3.64367	0.7924315		148594
17636	0.078455	3.54E-02	-2.5887413	-3.64401	-2.5467946		ebv-miR-BART20-5p
169164	0.053129	2.08E-02	2.7345631	-3.64711	1.9779414	hsa-mir-4705
148593	0.049942	1.90E-02	2.7400942	-3.64741	0.9030555	hsa-mir-3605
42683	0.049942	1.90E-02	2.7397482	-3.64801	0.911323	hsa-mir-922
148519	0.050289	1.92E-02	2.7347336	-3.65674	0.9495148		148519
148574	0.053691	2.10E-02	2.7280162	-3.65811	1.7193473		148574
148565	0.050289	1.92E-02	-2.7338865	-3.65822	-1.2281236		148565
11139	0.050289	1.93E-02	2.7337058	-3.65853	1.0796849	hsa-mir-507
169302	0.050289	1.93E-02	-2.7336561	-3.65862	-1.1516196	hsa-mir-4695
146001	0.050411	1.93E-02	2.7314957	-3.66238	1.3456052		146001
27350	0.0505	1.94E-02	2.7298745	-3.6652	1.1734457		spike_control_v2_24
168793	0.050573	1.95E-02	-2.7279291	-3.66858	-1.0562871	hsa-mir-4483
168959	0.050573	1.95E-02	-2.7278331	-3.66875	-1.4573811	hsa-mir-4778
168598	0.050867	1.96E-02	2.7241578	-3.67514	0.7720232	hsa-mir-5007
148263	0.050891	1.96E-02	-2.7227817	-3.67754	-0.8606953	hsa-mir-1273e
145638	0.050891	1.97E-02	2.7222706	-3.67843	0.8425524	hsa-mir-29a
17854	0.050891	1.97E-02	2.7221164	-3.67869	0.7353223	hsa-mir-106b
168949	0.12464	6.52E-02	2.7871224	-3.6839	2.4686143	hsa-mir-4512
46243	0.12464	6.52E-02	2.7871224	-3.6839	2.4686143		46243
146162	0.051186	1.98E-02	2.7181725	-3.68555	1.3923988		146162
169384	0.067158	2.85E-02	2.6566038	-3.68609	3.201907	hsa-mir-1295b
169417	0.051202	1.98E-02	-2.7173898	-3.68691	-0.6783949	hsa-mir-551b
147627	0.051544	2.00E-02	2.7132395	-3.69413	2.0656516	hsa-mir-4294
169347	0.051919	2.02E-02	2.7083239	-3.70267	0.7806215		169347
148388	0.055644	2.21E-02	2.7000703	-3.70504	2.7771166	hsa-mir-3677
13178	0.052063	2.02E-02	-2.7063352	-3.70612	-1.0191621	hsa-mir-18a
169248	0.05228	2.03E-02	2.7035789	-3.71091	0.8336643		169248
145665	0.052619	2.05E-02	2.6986769	-3.71942	0.9826287		145665
42475	0.052619	2.05E-02	2.6986648	-3.71944	0.7515105	hsa-mir-221
46625	0.052619	2.05E-02	-2.6986577	-3.71946	-1.389235	hsa-mir-1303
19606	0.052715	2.06E-02	-2.6969772	-3.72237	-1.3035083		SNORD12
168763	0.052715	2.06E-02	-2.6963544	-3.72346	-0.9957484	hsa-mir-3676
148079	0.052715	2.06E-02	2.6963227	-3.72351	0.9333481	hsa-mir-3673
148330	0.05674	2.27E-02	2.6843816	-3.73136	2.2307394		148330
17295	0.053944	2.11E-02	-2.6817271	-3.74884	-1.341542		17295
168781	0.054197	2.13E-02	2.6778703	-3.75552	0.7130639	hsa-mir-4776
168703	0.054197	2.13E-02	-2.677806	-3.75563	-1.374181	hsa-mir-4716
11215	0.05456	2.14E-02	2.6736504	-3.76284	1.6455286		11215
10907	0.063143	2.63E-02	2.6469127	-3.7634	1.4921878		spike_control_v1_h
148643	0.054597	2.15E-02	2.6728391	-3.76424	0.8834268	hsa-mir-642a
146136	0.054761	2.16E-02	-2.6707256	-3.76791	-0.7696122	hsa-mir-518d/hsa-mir-520c/hsa-mir-526a
145690	0.054922	2.17E-02	-2.6682202	-3.77225	-1.2486217	hsa-mir-512
148268	0.055107	2.18E-02	-2.6654804	-3.77699	-0.9581584		148268
169272	0.05513	2.18E-02	-2.664673	-3.77839	-1.1237959	hsa-mir-4419b
46335	0.05513	2.18E-02	2.664369	-3.77892	0.9556816	hsa-mir-548m
168776	0.055312	2.19E-02	2.6621029	-3.78284	0.995877	hsa-mir-4795
168873	0.055484	2.20E-02	-2.6599355	-3.78659	-1.1495521		168873
146055	0.055756	2.21E-02	-2.6563422	-3.79282	-1.0725647		146055
147953	0.055797	2.22E-02	2.6554976	-3.79428	0.8408767	hsa-mir-491
10906	0.136321	7.30E-02	2.6567466	-3.79569	2.3531375		spike_control_v1_e
168994	0.056108	2.23E-02	2.6515377	-3.80113	0.9139842	hsa-mir-3591
42692	0.056245	2.24E-02	-2.6497488	-3.80422	-1.1349038	hsa-mir-127
145639	0.056283	2.24E-02	2.6489383	-3.80563	0.8169429		145639
46210	0.056285	2.24E-02	2.6484897	-3.8064	1.3582314	hsa-mir-1249
148181	0.056591	2.26E-02	2.6450348	-3.81238	1.4746707	hsa-mir-3545
169245	0.05674	2.27E-02	-2.6422854	-3.81713	-1.0195638	hsa-mir-2467
148626	0.05674	2.27E-02	2.6417253	-3.8181	1.0473793	hsa-mir-497
169051	0.05674	2.27E-02	-2.6413639	-3.81873	-0.8972559		169051
17273	0.05674	2.27E-02	-2.6412008	-3.81901	-1.42128		17273
169038	0.05674	2.27E-02	-2.6409879	-3.81938	-1.4826777	hsa-mir-488
42613	0.057128	2.29E-02	2.6367604	-3.82668	1.2012292		ebv-miR-BART19-5p
28568	0.057294	2.30E-02	2.6347156	-3.83022	1.17822		spike_control_v2_35
169084	0.057679	2.32E-02	-2.6301234	-3.83815	-0.9508481	hsa-mir-5708
17853	0.0577	2.32E-02	2.6294938	-3.83924	1.1612019	hsa-mir-30d
11154	0.118463	6.08E-02	2.5567674	-3.84237	2.9252731	hsa-mir-517c
46806	0.057734	2.33E-02	2.6276533	-3.84241	0.9639116	hsa-mir-1227
145832	0.057734	2.33E-02	-2.6274488	-3.84277	-1.4603712		145832
147893	0.057734	2.33E-02	-2.627407	-3.84284	-1.0785025	hsv2-miR-H5
169235	0.057734	2.33E-02	2.6270263	-3.8435	0.9809601	hsa-mir-4420
168863	0.057775	2.34E-02	-2.6258444	-3.84554	-0.7346361	hsa-mir-4441
42493	0.057775	2.34E-02	-2.6257811	-3.84565	-2.1394632	hsa-mir-892b
30687	0.057853	2.34E-02	2.6245995	-3.84769	1.4896524	hsa-mir-93
168743	0.092629	4.41E-02	2.4401508	-3.85263	1.2943896	hsa-mir-548ad
17571	0.058348	2.37E-02	-2.6190059	-3.85734	-0.7337374		kshv-miR-K12-11
147652	0.1197	6.19E-02	2.5408355	-3.85957	2.1247991	hsa-mir-4293
146069	0.058565	2.38E-02	-2.6165018	-3.86166	-0.827474	hsa-mir-1915
169242	0.059186	2.40E-02	2.6101978	-3.87254	1.2217353	hsa-mir-5686
169400	0.059307	2.41E-02	2.6086369	-3.87523	1.0635127		169400
46779	0.059394	2.42E-02	2.6073914	-3.87737	1.119027	hsa-mir-1206
168901	0.145885	7.93E-02	2.5638891	-3.87752	2.2708917	hsa-mir-4742
42733	0.059705	2.43E-02	2.603635	-3.88385	1.0954156		42733
169324	0.059988	2.45E-02	2.5997228	-3.89059	1.0056893	hsa-mir-4642
148269	0.060127	2.46E-02	2.59775	-3.89399	1.0995532		148269
19596	0.060127	2.46E-02	2.5972729	-3.89481	1.2769788	hsa-mir-30d
147311	0.060127	2.46E-02	-2.5968129	-3.8956	-1.6332092	hsa-mir-3688
168890	0.060127	2.46E-02	2.5967512	-3.89571	0.8785537	hsa-mir-1306
146185	0.060412	2.48E-02	-2.5936929	-3.90098	-0.9994424		bkv-miR-B1-5p
169208	0.060471	2.48E-02	2.5927234	-3.90265	0.9305043		169208
146094	0.064805	2.72E-02	-2.5789072	-3.90765	-1.7050142	hsa-mir-1911
148642	0.060801	2.50E-02	-2.5885695	-3.9098	-0.9895963		148642
168941	0.060801	2.50E-02	-2.5884622	-3.90998	-1.0396241	hsa-mir-4501
147910	0.060801	2.50E-02	2.5884271	-3.91004	0.8630024		147910
147956	0.060978	2.51E-02	-2.586386	-3.91355	-1.0072797		147956
17810	0.061132	2.52E-02	2.5845587	-3.9167	0.6913398	hsa-mir-29b-1
145707	0.15078	8.25E-02	-2.5197821	-3.91702	-2.2318252	hsa-mir-216b
42619	0.061153	2.52E-02	-2.5839517	-3.91774	-1.0498384		42619
169125	0.065515	2.76E-02	2.5700399	-3.92241	2.185461	hsa-mir-4418
17957	0.098068	4.76E-02	2.3886495	-3.92491	2.0575227		17957
169183	0.061588	2.54E-02	-2.5795701	-3.92528	-0.9718757	hsa-mir-4644
-1	0.061588	2.54E-02	2.5791553	-3.92599	0.8891846		-1
11181	0.105133	5.21E-02	2.4038993	-3.93718	3.6373693	hsa-mir-95
146150	0.062282	2.57E-02	2.572061	-3.93819	0.8602892		146150
169338	0.062346	2.58E-02	-2.5709171	-3.94015	-0.8570464	hsa-mir-4727
11004	0.062346	2.58E-02	2.5706501	-3.94061	0.9677621	hsa-mir-203
168908	0.062416	2.58E-02	-2.5696092	-3.9424	-1.3952057	hsa-mir-4655
169154	0.062754	2.60E-02	2.5660967	-3.94843	0.9222283	hsa-mir-4803
169146	0.062754	2.60E-02	-2.5657637	-3.94901	-2.31346		169146
147913	0.062795	2.61E-02	2.5649858	-3.95034	1.711803		147913
42849	0.12872	6.78E-02	2.4569625	-3.95075	2.504295		42849
17427	0.062841	2.61E-02	2.5641527	-3.95177	1.3329978	hsa-mir-200c
147611	0.062859	2.61E-02	2.5635801	-3.95276	0.7384397	hsa-mir-4305
46879	0.062862	2.61E-02	-2.5631378	-3.95351	-1.0002017		46879
145839	0.073467	3.22E-02	2.5245561	-3.95946	1.9346014	hsa-mir-662
42747	0.063529	2.65E-02	2.5560004	-3.96577	1.0146833	hsa-mir-93
168644	0.063907	2.67E-02	2.5522714	-3.97216	0.7178562	hsa-mir-4775
169117	0.074111	3.27E-02	-2.5144384	-3.97562	-1.2566679	hsa-mir-4759
148055	0.064155	2.68E-02	2.5496955	-3.97658	0.9601512		148055
148545	0.064208	2.68E-02	2.548821	-3.97808	1.0865713		148545
27676	0.064218	2.68E-02	2.5483178	-3.97894	1.2540848		spike_control_v2_25
148634	0.064473	2.70E-02	2.5456883	-3.98345	1.3991728		148634
17594	0.064643	2.71E-02	-2.5434872	-3.98722	-1.2199414	hsa-mir-587
146074	0.064811	2.72E-02	-2.5400649	-3.99309	-0.7309361	hsa-mir-2114
148374	0.064811	2.73E-02	-2.5398886	-3.99339	-0.9748385	hsa-mir-3936
148465	0.065421	2.76E-02	-2.5338258	-4.00377	-0.991605	hsa-mir-3611
168939	0.134695	7.19E-02	-2.4041931	-4.00865	-1.8642274	hsa-mir-4738
28759	0.065847	2.78E-02	-2.5293823	-4.01138	-1.8464666	hsa-mir-758
147882	0.105392	5.23E-02	2.325726	-4.01312	2.0126191	hsa-mir-2909
11108	0.065961	2.79E-02	-2.5277252	-4.01422	-0.9412872	hsa-mir-425
147419	0.065961	2.79E-02	2.5272108	-4.0151	0.823155		147419
42811	0.065961	2.79E-02	-2.5271828	-4.01514	-2.4322071	hsa-mir-542
42509	0.066096	2.80E-02	2.5256311	-4.0178	0.9228041	hsa-mir-219
147610	0.066458	2.82E-02	-2.5213651	-4.0251	-0.9351593	hsa-mir-3186
147861	0.066458	2.82E-02	2.5213534	-4.02512	2.0063155		147861
42494	0.066666	2.83E-02	2.5192025	-4.02879	1.2292934		42494
46324	0.067021	2.85E-02	2.5158175	-4.03458	0.7655207	hsa-mir-320b
42931	0.087309	4.10E-02	2.4258955	-4.03692	1.8641901		42931
42503	0.067178	2.86E-02	2.5133424	-4.03881	1.4707226		42503
148435	0.067178	2.86E-02	2.5132939	-4.03889	0.7895064		148435
169213	0.06719	2.86E-02	-2.5127841	-4.03976	-0.7624332	hsa-mir-4768
42960	0.067393	2.87E-02	2.5105128	-4.04364	0.6983332		42960
147618	0.067393	2.87E-02	-2.5102874	-4.04403	-1.8612499	hsa-mir-4261
148128	0.067416	2.88E-02	-2.5093683	-4.0456	-0.9096221		148128
46835	0.067416	2.88E-02	-2.5092888	-4.04573	-2.7090356		46835
148575	0.067501	2.88E-02	2.5081791	-4.04763	0.8194714		148575
42761	0.067772	2.90E-02	-2.5055269	-4.05216	-0.9972531	hsa-mir-675
148253	0.108871	5.45E-02	2.2976844	-4.05238	2.1750396		148253
168562	0.06807	2.91E-02	-2.5026682	-4.05704	-0.9869704	hsa-mir-4738
146125	0.068299	2.93E-02	2.4999777	-4.06163	0.7444153		146125
17848	0.06843	2.94E-02	2.4983789	-4.06436	1.0693394	hsa-mirPlus-A1087
46514	0.06843	2.94E-02	-2.4977777	-4.06538	-0.7474984		46514
168752	0.06843	2.94E-02	-2.4976976	-4.06552	-0.7065732		168752
42822	0.068942	2.96E-02	2.4931192	-4.07333	1.0820505		42822
169115	0.069313	2.98E-02	2.4897101	-4.07914	0.7972563	hsa-mir-450a
169407	0.069324	2.98E-02	2.4892191	-4.07998	2.134162	hsa-mir-4301
46818	0.069355	2.99E-02	2.4884501	-4.08129	1.6742351		ebv-miR-BART17-5p
11221	0.069355	2.99E-02	-2.4881668	-4.08177	-0.9371138		11221
17653	0.074071	3.26E-02	-2.4738683	-4.08188	-1.7495872		17653
148514	0.069533	3.00E-02	-2.4863321	-4.0849	-2.0666116		148514
169287	0.14404	7.82E-02	-2.3289397	-4.09188	-2.8406933	hsa-mir-548as
146072	0.070205	3.03E-02	-2.480539	-4.09476	-0.8490335	hsa-mir-1469
169193	0.07036	3.04E-02	-2.4789077	-4.09754	-0.7274749	hsa-mir-4725
17958	0.070566	3.05E-02	-2.4764631	-4.1017	-0.8528821	hsa-mir-576
169076	0.070566	3.05E-02	2.4762144	-4.10212	1.3967699	hsa-mir-345
148202	0.070566	3.05E-02	-2.4760685	-4.10237	-1.3150274		148202
147895	0.174029	9.97E-02	-2.3156675	-4.10501	-2.0510365		kshv-miR-K12-2*
46565	0.070874	3.07E-02	-2.473227	-4.10721	-1.7432507	hsa-mir-1207
147922	0.071151	3.08E-02	-2.4706401	-4.11161	-0.8497126		147922
42810	0.071172	3.09E-02	2.4700742	-4.11257	1.5983516	hsa-mir-149
10903	0.146682	7.99E-02	-2.3096599	-4.11332	-3.8375895		hsa_negative_control_8
147787	0.071529	3.11E-02	-2.4668657	-4.11803	-1.0784256		147787
42788	0.071579	3.11E-02	-2.466083	-4.11936	-1.4062125	hsa-mir-924
42744	0.071694	3.12E-02	2.4647818	-4.12157	2.2611573	hsa-mir-23a
168903	0.071743	3.12E-02	-2.4640017	-4.12289	-1.1528915	hsa-mir-4439
17944	0.071772	3.12E-02	2.4633714	-4.12397	1.5568852	hsa-mir-337
169419	0.072307	3.15E-02	-2.458811	-4.13171	-1.1772826	hsa-mir-300
168684	0.072476	3.16E-02	-2.4571047	-4.13461	-1.637239	hsa-mir-5010
146196	0.072899	3.18E-02	-2.4533331	-4.14102	-0.7756018	hsa-mir-711
168896	0.072899	3.18E-02	2.4530489	-4.1415	0.7214299	hsa-mir-548ao
148400	0.178904	1.03E-01	2.276226	-4.14227	2.0161023		148400
148439	0.072949	3.19E-02	-2.4522661	-4.14283	-0.6678329		148439
148657	0.072991	3.19E-02	-2.4515466	-4.14405	-1.1544326		148657
17513	0.084217	3.90E-02	-2.4073951	-4.14585	-2.4060967		17513
11205	0.073118	3.20E-02	2.4501705	-4.14638	2.0531279		11205
11159	0.095448	4.60E-02	2.352303	-4.14812	2.3394341	hsa-mir-518e
169090	0.073613	3.23E-02	2.4454481	-4.15439	0.8564156	hsa-mir-5186
46251	0.073613	3.23E-02	2.4451972	-4.15482	1.013382		46251
46416	0.073763	3.24E-02	-2.4436613	-4.15742	-0.7278324	hsa-mir-1293
147932	0.073828	3.24E-02	-2.4427706	-4.15893	-0.8768163		147932
168812	0.073873	3.25E-02	2.4420361	-4.16018	1.2368983	hsa-mir-875
145968	0.07407	3.26E-02	2.4401436	-4.16339	1.2938121	hsa-let-7d
147767	0.074111	3.26E-02	2.4387248	-4.16579	0.8560708	hsa-mir-4279
148676	0.074111	3.27E-02	2.4382147	-4.16666	1.1418173		148676
46802	0.074111	3.27E-02	2.4374786	-4.1679	1.2635048		46802
169071	0.074111	3.27E-02	-2.4374753	-4.16791	-0.7861454	hsa-mir-4639
148032	0.074318	3.28E-02	-2.4355155	-4.17123	-0.7183775	hsa-mir-3685
168934	0.074452	3.29E-02	2.4339766	-4.17384	0.8535104	hsa-mir-4999
46300	0.074452	3.29E-02	-2.433725	-4.17426	-2.3865998		hiv1-miR-TAR-3p
29056	0.074624	3.30E-02	-2.4320341	-4.17712	-2.0750889		spike_control_v2_41
42962	0.075167	3.33E-02	2.4275686	-4.18468	0.8876555		42962
148479	0.075258	3.34E-02	-2.4262937	-4.18684	-1.2272613		148479
28884	0.075258	3.34E-02	2.4260874	-4.18719	1.1641254	hsa-mir-876
146119	0.080002	3.64E-02	2.4095124	-4.18782	1.7756654		146119
42490	0.075258	3.34E-02	-2.4257166	-4.18782	-0.6847815	hsa-mir-505
42549	0.08715	4.08E-02	2.3798125	-4.18949	2.536277	hsa-mir-19a
17490	0.075624	3.36E-02	-2.4226026	-4.19309	-1.2086442	hsa-mir-571
30442	0.080388	3.68E-02	2.4038762	-4.19706	2.8838621	hsa-mir-802
148396	0.075999	3.38E-02	-2.4188582	-4.19942	-1.2367944		148396
148480	0.075999	3.38E-02	2.418847	-4.19944	0.8731505		148480
145678	0.075999	3.38E-02	2.4186477	-4.19977	0.8131801	hsa-mir-150
145642	0.076561	3.41E-02	-2.4141163	-4.20743	-1.5233503		145642
168846	0.076856	3.43E-02	-2.4115683	-4.21173	-1.0644731	hsa-mir-1273f
14289	0.077011	3.44E-02	-2.4099044	-4.21454	-1.1147124		14289
148237	0.189607	1.11E-01	2.2004249	-4.2147	1.9489636		148237
147805	0.077011	3.44E-02	2.4096543	-4.21497	0.7174579	hsa-mir-3183
168962	0.077016	3.44E-02	2.4092298	-4.21568	0.7342644	hsa-mir-548ab
147779	0.142381	7.70E-02	2.2064774	-4.21687	3.2202719	hsa-mir-3180
46293	0.08715	4.08E-02	-2.3798656	-4.21744	-2.4447757		46293
148308	0.077157	3.45E-02	-2.4078135	-4.21808	-0.664182		148308
27533	0.077186	3.46E-02	2.4069061	-4.21961	0.8052567	hsa-mir-320a
148624	0.077186	3.46E-02	2.4068298	-4.21974	1.0797608	hsa-mir-942
4390	0.081808	3.77E-02	-2.3889812	-4.22147	-1.6302103		4390
147545	0.095388	4.59E-02	2.3543162	-4.22171	2.3741643	hsa-mir-3128
46627	0.077522	3.47E-02	-2.4040004	-4.22451	-1.1383127	hsa-mir-1271
148491	0.077769	3.49E-02	-2.4018226	-4.22819	-0.9306095		148491
11104	0.077829	3.49E-02	2.4010027	-4.22957	1.2336115	hsa-mir-422a
148273	0.078191	3.51E-02	-2.3979298	-4.23475	-1.4048546	hsa-mir-3150b
168602	0.078191	3.52E-02	2.3972	-4.23598	0.9725462	hsa-mir-4666a
46816	0.078191	3.52E-02	2.3970311	-4.23627	0.6552785		46816
168891	0.078191	3.52E-02	-2.3968452	-4.23658	-1.1649329	hsa-mir-1271
169420	0.078381	3.53E-02	-2.3950876	-4.23954	-1.1990502	hsa-mir-193b
168825	0.078416	3.53E-02	-2.3942541	-4.24095	-0.8070384	hsa-mir-4729
42574	0.078416	3.54E-02	2.3938653	-4.2416	0.7433532		42574
147512	0.078416	3.54E-02	2.3936858	-4.2419	2.6786049		147512
46368	0.078555	3.55E-02	2.3919198	-4.24488	1.5609876	hsa-mir-1282
42827	0.078677	3.56E-02	2.3906608	-4.247	1.5592349	hsa-mir-652
148529	0.119186	6.15E-02	2.2841286	-4.24963	1.8499265		148529
145754	0.078884	3.57E-02	2.3887949	-4.25014	0.9505305	hsa-mir-523
148494	0.103863	5.12E-02	2.2836965	-4.25129	1.655134		148494
168867	0.079155	3.59E-02	2.3860575	-4.25475	0.8959927	hsa-mir-5003
17851	0.079155	3.59E-02	2.3856922	-4.25537	0.7206683	hsa-mir-200c
46761	0.079155	3.59E-02	-2.3856619	-4.25542	-1.8413058		46761
146200	0.079155	3.59E-02	2.3853274	-4.25598	1.1846137		146200
17634	0.128682	6.78E-02	2.1509216	-4.25697	1.3051106	hsa-mir-567
168615	0.09266	4.41E-02	2.3327168	-4.26375	2.444344	hsa-mir-4655
147924	0.079839	3.62E-02	-2.3801024	-4.26478	-1.5353558		147924
46454	0.079972	3.63E-02	-2.3785604	-4.26737	-0.8029584	hsa-mir-520g
11018	0.079972	3.63E-02	2.3783968	-4.26764	1.216082	hsa-mir-218
148143	0.080002	3.64E-02	2.3774203	-4.26929	0.6927638		148143
169184	0.080204	3.65E-02	2.3756192	-4.27232	0.8170616	hsa-mir-1304
42906	0.080259	3.66E-02	-2.3748528	-4.2736	-0.6942383		ebv-miR-BHRF1-1
146156	0.080331	3.66E-02	-2.3739075	-4.27519	-0.7997341		146156
168870	0.080331	3.67E-02	-2.3732423	-4.27631	-0.8175835	hsa-mir-1246
168619	0.080331	3.67E-02	-2.3732049	-4.27637	-1.1369452	hsa-mir-1260b
148271	0.08037	3.67E-02	-2.3725532	-4.27747	-0.6053179		148271
17527	0.080405	3.68E-02	2.3715446	-4.27916	0.7882606		17527
13430	0.080567	3.69E-02	-2.3700315	-4.28171	-1.1882884		spike_control_v2_10
17446	0.080643	3.70E-02	-2.3691172	-4.28324	-1.1233185		17446
147187	0.081286	3.73E-02	2.3631801	-4.29321	1.3539599	hsa-mir-215
169265	0.081286	3.73E-02	2.3631796	-4.29321	0.9982905	hsa-mir-4733
42516	0.081286	3.73E-02	2.3631232	-4.29331	1.3569172		kshv-miR-K12-12*
46747	0.081303	3.74E-02	2.3626279	-4.29414	1.2916406	hsa-mir-1263
148177	0.08133	3.74E-02	-2.362066	-4.29508	-0.7510066		148177
17470	0.081454	3.75E-02	-2.3608258	-4.29716	-0.8520908		kshv-miR-K12-2
46642	0.081606	3.76E-02	-2.3594002	-4.29955	-0.7081988	hsa-mir-1276
17391	0.082063	3.79E-02	-2.3554925	-4.30611	-0.6469116	hsa-mir-635
148613	0.08258	3.81E-02	2.3515731	-4.31268	1.1189103		148613
169171	0.082678	3.82E-02	-2.3505258	-4.31443	-1.0590712	hsa-mir-4436b
168990	0.141797	7.66E-02	2.2105963	-4.31835	2.4955194	hsa-mir-5688
11268	0.08301	3.84E-02	-2.3477115	-4.31915	-0.6594489		11268
168713	0.08301	3.84E-02	-2.3475109	-4.31948	-0.8063973		168713
148357	0.112168	5.66E-02	2.2717678	-4.32081	0.9125577		148357
146002	0.083086	3.85E-02	2.3466169	-4.32098	0.7417568		146002
28161	0.08896	4.19E-02	-2.3273587	-4.322	-2.0847999		28161
168556	0.083497	3.87E-02	2.3434563	-4.32627	0.7554163		168556
148165	0.089381	4.21E-02	-2.3242215	-4.3271	-0.9418329	hsa-mir-3605
168792	0.084304	3.91E-02	-2.3372779	-4.33661	-0.932725	hsa-mir-4434
168929	0.084914	3.94E-02	-2.3328258	-4.34406	-0.8527421	hsa-mir-4648
146078	0.08522	3.96E-02	2.3304227	-4.34807	0.8286456		146078
148471	0.085255	3.96E-02	2.3296437	-4.34937	0.9471181		148471
11134	0.085255	3.96E-02	2.3294374	-4.34972	0.6856944	hsa-mir-502
169028	0.085381	3.97E-02	2.328226	-4.35174	0.8297755	hsa-mir-4708
148132	0.08543	3.98E-02	-2.3275302	-4.3529	-0.6488518	hsa-mir-3622a
46634	0.085566	3.99E-02	2.3262537	-4.35504	0.8865396	hsa-mir-1281
17464	0.085639	3.99E-02	-2.3253137	-4.3566	-0.8522929		17464
46402	0.085639	4.00E-02	-2.3250291	-4.35708	-0.8615275	hsa-mir-1255b
147936	0.086132	4.02E-02	2.321409	-4.36312	0.9090755		kshv-miR-K12-8*
148560	0.086163	4.03E-02	2.320651	-4.36439	0.853292		148560
13140	0.086163	4.03E-02	-2.3204538	-4.36472	-0.8870656	hsa-mir-138
148349	0.086163	4.03E-02	2.320084	-4.36533	0.8830579	hsa-mir-3938
145696	0.178842	1.03E-01	-2.0830414	-4.36831	-1.7011912	hsa-mir-655
168906	0.087135	4.08E-02	2.3133707	-4.37653	0.8050692	hsa-mir-4703
169157	0.087268	4.09E-02	-2.3113912	-4.37983	-0.8344488	hsa-mir-4755
148556	0.087371	4.10E-02	-2.309977	-4.38218	-1.3773122		148556
169198	0.087703	4.12E-02	-2.3074627	-4.38637	-0.8076462	hsa-mir-3145
168856	0.094148	4.50E-02	-2.2854857	-4.38989	-1.7020822	hsa-mir-4494
168689	0.08813	4.14E-02	2.3043137	-4.39162	0.8186346	hsa-mir-361
147990	0.08813	4.15E-02	2.3039721	-4.39218	0.7506949		147990
168662	0.088884	4.19E-02	-2.2987787	-4.40083	-0.8506052		168662
28684	0.08959	4.23E-02	2.2931834	-4.41013	1.0387962		spike_control_v2_37
169342	0.222538	1.36E-01	1.9963104	-4.41457	1.768175	hsa-mir-5090
42845	0.090117	4.25E-02	-2.289494	-4.41626	-1.0756874	hsa-mir-125b-2
42710	0.090119	4.26E-02	-2.2884271	-4.41803	-0.8853525	hsa-mir-1296
168676	0.090406	4.28E-02	-2.2862004	-4.42173	-0.6842638	hsa-mir-499b
148211	0.091386	4.33E-02	-2.2797042	-4.43251	-1.4202759		148211
146182	0.091386	4.33E-02	-2.2793529	-4.43309	-0.6859354		146182
169073	0.097367	4.72E-02	2.2579175	-4.43438	1.4781807	hsa-mir-584
42863	0.225219	1.39E-01	-1.9763766	-4.43443	-1.7505193		42863
169182	0.09146	4.34E-02	-2.2785219	-4.43447	-0.6005655	hsa-mir-4728
169185	0.091637	4.35E-02	2.2770615	-4.43689	0.689501	hsa-mir-5187
168718	0.092132	4.37E-02	-2.2736352	-4.44257	-1.0432013	hsa-mir-4684
46202	0.092436	4.39E-02	2.2713994	-4.44627	0.8203251		5S_rRNA
147513	0.092464	4.40E-02	-2.2708608	-4.44716	-1.2074339		147513
19603	0.092547	4.40E-02	2.2699835	-4.44861	1.2959269		SNORD13
46738	0.093263	4.45E-02	2.2645053	-4.45768	1.6676707	hsa-mir-1182
169093	0.093274	4.45E-02	-2.2640737	-4.4584	-0.7699159		169093
42586	0.093543	4.47E-02	2.2620725	-4.46171	0.7389304		42586
147616	0.093601	4.47E-02	2.261354	-4.46289	1.1634863	hsa-mir-4291
148322	0.093705	4.48E-02	2.2603559	-4.46454	0.5586205		148322
31053	0.109199	5.48E-02	2.2017061	-4.46839	1.3031887		31053
148553	0.094213	4.51E-02	2.2562152	-4.47139	0.7877736		148553
168892	0.094213	4.51E-02	2.256191	-4.47143	0.7736278	hsa-mir-4424
18739	0.094682	4.54E-02	2.253004	-4.47669	1.0255624	hsa-mir-186
148169	0.094736	4.54E-02	2.2520216	-4.47832	1.1039891		148169
148474	0.094736	4.55E-02	2.25195	-4.47843	2.7595916	hsa-mir-3622a
148515	0.156042	8.62E-02	1.9894011	-4.4795	1.6883241		148515
28547	0.095048	4.56E-02	-2.249715	-4.48212	-1.4221488		28547
17352	0.095063	4.57E-02	2.249261	-4.48287	0.9439928		17352
32707	0.156922	8.69E-02	1.9841113	-4.48673	2.5988238		32707
169013	0.095448	4.59E-02	2.2459644	-4.48831	0.8451365	hsa-mir-5195
147876	0.12568	6.58E-02	2.1239135	-4.48914	1.675277		147876
29190	0.095448	4.60E-02	2.2453574	-4.48931	0.796945	hsa-mir-708
168753	0.095448	4.60E-02	-2.2451443	-4.48967	-0.9338291	hsa-mir-4741
168784	0.095558	4.61E-02	-2.2441236	-4.49135	-1.0874232		168784
148034	0.095838	4.62E-02	2.2420964	-4.49469	0.8217611		148034
147737	0.096422	4.66E-02	-2.2379481	-4.50153	-0.6514419		147737
10946	0.096422	4.66E-02	2.2379168	-4.50158	1.4911647	hsa-mir-141
168728	0.096675	4.67E-02	2.236065	-4.50463	0.9933011	hsa-mir-4641
46869	0.097083	4.70E-02	-2.2333085	-4.50917	-0.5286694	hsa-mir-1258
169325	0.097201	4.71E-02	2.2318912	-4.5115	0.5771851	hsa-mir-4446
148073	0.097381	4.72E-02	-2.2301137	-4.51443	-1.736112		148073
148201	0.098105	4.76E-02	2.225177	-4.52255	1.3939541		148201
168690	0.098479	4.79E-02	-2.22265	-4.5267	-1.1354154	hsa-mir-4466
169189	0.098825	4.81E-02	2.2202896	-4.53058	0.8905269	hsa-mir-4795
168658	0.098972	4.82E-02	-2.219082	-4.53256	-1.9232042	hsa-mir-5196
146111	0.099315	4.84E-02	-2.2167505	-4.53639	-0.7740861	hsa-mir-767
29564	0.09939	4.84E-02	2.215963	-4.53768	1.2706422		spike_control_v2_45
42528	0.099644	4.86E-02	-2.2141483	-4.54066	-0.7071597	hsa-mir-296
145970	0.099666	4.86E-02	2.2135435	-4.54165	0.8578747	hsa-mir-129-2
42518	0.099666	4.87E-02	-2.2130748	-4.54242	-0.6047531		42518
146021	0.099666	4.87E-02	-2.212613	-4.54318	-0.6962498		146021
169149	0.099666	4.87E-02	2.212578	-4.54324	1.3517212	hsa-mir-4659b
42945	0.100418	4.91E-02	2.2079364	-4.55085	0.8418352		42945
147623	0.107248	5.35E-02	-2.1840727	-4.55269	-1.4663058	hsa-mir-4304
148586	0.10057	4.92E-02	2.2063577	-4.55344	1.1057462		148586
148084	0.174984	1.00E-01	-1.9335761	-4.55724	-2.8502082		148084
148429	0.100918	4.94E-02	2.20403	-4.55725	0.7919881		148429
18847	0.101729	4.99E-02	2.1991029	-4.56532	1.4320216		18847
17493	0.101762	4.99E-02	-2.1985603	-4.56621	-0.6342479	hsa-mir-622
169379	0.101855	5.00E-02	-2.1976836	-4.56764	-0.8329149	hsa-mir-4694
42639	0.143402	7.77E-02	2.058745	-4.57523	1.4569994		42639
11255	0.102904	5.05E-02	-2.1914767	-4.57779	-1.4223934		11255
168772	0.109515	5.50E-02	2.1682412	-4.57789	1.440986	hsa-mir-224
168981	0.103148	5.07E-02	2.1897688	-4.58058	0.6355889		168981
42836	0.103599	5.10E-02	-2.1869193	-4.58524	-1.6174855		42836
14288	0.103791	5.11E-02	-2.1855018	-4.58755	-0.76992		14288
147885	0.103863	5.12E-02	-2.18441	-4.58934	-0.6569734		kshv-miR-K12-5*
146033	0.136705	7.33E-02	2.055662	-4.58943	1.4284242	hsa-mir-103b
148621	0.103863	5.12E-02	2.1842686	-4.58957	0.748795	hsa-mir-892a
168661	0.103863	5.12E-02	-2.1836746	-4.59054	-0.8655946	hsa-mir-4531
169337	0.136799	7.34E-02	2.0548518	-4.59061	2.1144688	hsa-mir-3155a/hsa-mir-3155b
29490	0.104214	5.14E-02	-2.181393	-4.59426	-0.6411017	hsa-mir-7
168638	0.104454	5.16E-02	-2.1797246	-4.59698	-0.6833839	hsa-mir-4530
148455	0.104559	5.17E-02	2.1787912	-4.5985	1.8366398		148455
145836	0.105016	5.19E-02	2.1758825	-4.60325	0.6884224	hsa-mir-218-2
148098	0.105016	5.20E-02	2.1755877	-4.60373	0.9598915	hsa-mir-374b
169236	0.105126	5.21E-02	-2.1746305	-4.60529	-0.9476533	hsa-mir-659
148147	0.139552	7.50E-02	2.0406261	-4.61139	1.3970511	hsa-mir-181b
148257	0.105676	5.24E-02	2.1705842	-4.61188	1.1202894		148257
145634	0.10569	5.25E-02	-2.1701484	-4.61259	-0.5516996	hsa-mir-132
147662	0.105822	5.26E-02	-2.1690824	-4.61432	-1.0801526	hsv2-miR-H6
169085	0.106428	5.29E-02	-2.1654591	-4.62022	-1.3703074	hsa-mir-5007
28929	0.106505	5.30E-02	2.164692	-4.62147	0.861432		spike_control_v2_39
148207	0.106627	5.31E-02	2.1636835	-4.62311	0.5617675		148207
148287	0.198956	1.18E-01	1.8776927	-4.62322	2.3115751		148287
146041	0.107031	5.33E-02	2.1611629	-4.62721	0.7475361		146041
148589	0.107106	5.34E-02	2.1604116	-4.62843	0.5685432		148589
148100	0.107248	5.35E-02	2.1589392	-4.63082	0.5067977		148100
42807	0.107248	5.35E-02	-2.1585897	-4.63139	-1.2051576		42807
147855	0.264735	1.69E-01	1.778809	-4.63377	1.5755294	hsv2-miR-H23*
148399	0.222397	1.36E-01	-1.8497174	-4.63442	-1.4471481		148399
17578	0.10833	5.41E-02	-2.1524912	-4.64129	-0.6074552		kshv-miR-K12-5
5740	0.108493	5.42E-02	2.1512717	-4.64327	1.5948136		5740
31076	0.108871	5.45E-02	2.148574	-4.64765	0.6543957	hsa-mir-559
146165	0.109088	5.46E-02	-2.1470822	-4.65007	-1.3205341	hsa-mir-1973
169298	0.109135	5.47E-02	2.1464797	-4.65104	1.1074494	hsa-mir-4433
148595	0.109249	5.48E-02	2.1451778	-4.65315	2.0875769	hsa-mir-34a
147791	0.109726	5.51E-02	-2.1417244	-4.65875	-0.9839979		147791
42545	0.109726	5.52E-02	2.1416258	-4.65891	1.039245		ebv-miR-BART11-3p
147833	0.205925	1.23E-01	1.8440302	-4.66456	1.6269185		147833
168757	0.110963	5.58E-02	-2.1348452	-4.66989	-1.535022	hsa-mir-4713
148538	0.128953	6.80E-02	2.0689772	-4.67217	1.5371843		148538
169253	0.111401	5.61E-02	-2.1322321	-4.67411	-0.8831316	hsa-mir-4690
169003	0.11189	5.63E-02	2.1293697	-4.67874	1.1887347	hsa-mir-4744
168787	0.111919	5.64E-02	-2.128867	-4.67955	-0.5738182		168787
169225	0.119051	6.13E-02	-2.1038639	-4.67964	-2.412713	hsa-mir-640
148044	0.112112	5.65E-02	2.1275284	-4.68171	0.6512942		148044
46507	0.112151	5.66E-02	-2.1269756	-4.68261	-0.7940165	hsa-mir-921
169114	0.112446	5.68E-02	2.1247686	-4.68617	0.9503889		169114
168751	0.112596	5.69E-02	-2.1236514	-4.68797	-1.1547777		168751
148213	0.196575	1.16E-01	1.8291488	-4.6924	1.7233891		148213
11182	0.113659	5.75E-02	2.1179072	-4.69724	1.3854059	hsa-mir-98
147589	0.234074	1.45E-01	1.7940405	-4.69803	1.748124	hsa-mir-1193
146193	0.114062	5.77E-02	2.1155215	-4.70109	0.7488599		146193
145641	0.114264	5.79E-02	2.1141528	-4.70329	2.1286518	hsa-mir-369
148356	0.133294	7.09E-02	2.0434748	-4.71084	1.8011922		148356
145977	0.115504	5.85E-02	2.1076013	-4.71384	0.5346934	hsa-mir-1247
42835	0.115662	5.86E-02	-2.1064642	-4.71567	-0.6551105		42835
145757	0.115688	5.87E-02	2.1058196	-4.71671	1.0024244	hsa-mir-33a
146061	0.152848	8.40E-02	1.9680374	-4.71674	2.3507174	hsa-mir-1914
148444	0.115688	5.87E-02	2.1054256	-4.71734	0.6493505		148444
17541	0.115688	5.88E-02	-2.105206	-4.7177	-0.7592481		ebv-miR-BART1-5p
169387	0.115688	5.88E-02	-2.1046408	-4.7186	-1.6725217	hsa-mir-5703
148502	0.115873	5.90E-02	-2.1033175	-4.72073	-0.8564659		148502
31349	0.238662	1.48E-01	1.7734245	-4.72156	2.0284941	hsa-mir-524
169220	0.11598	5.90E-02	2.1024367	-4.72215	0.6287031	hsa-mir-4697
42656	0.116248	5.92E-02	2.1007595	-4.72484	0.8860011		kshv-miR-K12-10a
42690	0.116312	5.93E-02	2.100098	-4.72591	0.9875538		42690
148402	0.116354	5.93E-02	2.0995404	-4.7268	0.8331963	hsa-mir-3920
148243	0.116759	5.96E-02	2.0971907	-4.73058	0.701683	hsa-mir-3689a
168572	0.117465	6.00E-02	-2.0931955	-4.73699	-0.8430323	hsa-mir-4507
42579	0.117465	6.00E-02	-2.0927579	-4.73769	-0.9982039		42579
168647	0.117946	6.03E-02	2.089977	-4.74215	0.6724012		168647
14257	0.118078	6.04E-02	2.0889843	-4.74374	0.7047787		spike_control_v1_i
42967	0.118175	6.05E-02	2.0881635	-4.74506	0.7414728		42967
146140	0.118272	6.06E-02	-2.0871419	-4.7467	-0.542443	hsa-mir-1976
46398	0.118272	6.07E-02	-2.0869995	-4.74692	-1.8163398	hsa-mir-513c
168832	0.118463	6.08E-02	-2.08572	-4.74897	-0.6614216	hsa-mir-4674
145751	0.118463	6.09E-02	2.0847526	-4.75052	0.9064134	hsa-mir-23b
42452	0.118463	6.09E-02	2.0846845	-4.75063	0.6992815		42452
42941	0.118625	6.10E-02	2.0835511	-4.75245	0.9292923	hsa-mir-218-1
17537	0.118671	6.11E-02	2.0829805	-4.75336	0.5255771		17537
42749	0.11911	6.14E-02	2.0801621	-4.75787	0.8872137	hsa-mir-659
148038	0.119186	6.15E-02	2.0791036	-4.75957	0.8879051	hsa-mir-3679
145869	0.11926	6.16E-02	2.0784005	-4.76069	0.6237699		145869
168986	0.11931	6.16E-02	-2.0778127	-4.76163	-0.5697126	hsa-mir-4677
145637	0.119568	6.18E-02	2.0762226	-4.76417	0.672967	hsa-mir-187
17817	0.119794	6.20E-02	-2.074107	-4.76756	-0.7114081		17817
30147	0.119794	6.20E-02	-2.0738957	-4.76789	-0.9084582		spike_control_v2_47
146012	0.119794	6.21E-02	2.0735264	-4.76848	1.0894437		146012
148524	0.119794	6.21E-02	-2.0734164	-4.76866	-0.9151171	hsa-mir-3914
17302	0.141714	7.65E-02	1.9966185	-4.78144	1.235365	hsa-mir-578
148312	0.121647	6.31E-02	-2.0642096	-4.78336	-1.7395726		148312
168999	0.121978	6.33E-02	2.062298	-4.78641	0.7896898	hsa-mir-4749
42604	0.122308	6.35E-02	-2.0603803	-4.78946	-0.8994241		42604
169250	0.122308	6.36E-02	2.0600498	-4.78999	0.9314411		169250
169238	0.122426	6.36E-02	-2.0591481	-4.79143	-0.642853	hsa-mir-4654
17492	0.123149	6.41E-02	-2.0554026	-4.79739	-0.6878985		sv40-miR-S1-5p
42685	0.123221	6.42E-02	-2.0545167	-4.7988	-1.1700258		42685
42760	0.123221	6.42E-02	-2.0543779	-4.79902	-0.7051578		42760
17883	0.153634	8.46E-02	1.9636555	-4.80344	1.4494165	hsa-mir-19b-1
148231	0.123966	6.46E-02	-2.0505531	-4.80511	-1.1609544	hsa-mir-3918
147558	0.12449	6.49E-02	2.047768	-4.80953	0.6071413		147558
17499	0.12464	6.52E-02	-2.0455336	-4.81308	-0.9768549		hcmv-miR-US5-1
42513	0.12464	6.52E-02	2.0454501	-4.81322	0.6533482		42513
146044	0.12464	6.52E-02	-2.0453608	-4.81336	-0.8480446	hsa-mir-2115
11168	0.124817	6.53E-02	2.0441981	-4.81521	0.8579545	hsa-mir-520d
147602	0.166219	9.35E-02	1.8986444	-4.81626	3.4361752	hsa-mir-2682
169094	0.124968	6.54E-02	-2.0431579	-4.81686	-0.6918023	hsa-mir-4482
148183	0.166629	9.39E-02	1.8963445	-4.81953	1.3941496		148183
147738	0.125703	6.59E-02	-2.0390817	-4.82333	-0.6093115	hsv2-miR-H20
168659	0.134737	7.20E-02	2.0085824	-4.82807	1.5646394	hsa-mir-4438
32731	0.126272	6.63E-02	2.0358465	-4.82846	0.761665	hsa-mir-190b
169011	0.126272	6.63E-02	-2.0357382	-4.82863	-1.0476611	hsa-mir-4801
168921	0.126272	6.63E-02	-2.035445	-4.82909	-1.0533555	hsa-mir-4718
168936	0.126308	6.64E-02	2.0349388	-4.8299	0.5822923		168936
17332	0.126717	6.66E-02	-2.0327267	-4.8334	-0.8520989		ebv-miR-BART9
148115	0.192555	1.13E-01	-1.8465518	-4.83799	-1.8986717		148115
148687	0.127831	6.72E-02	-2.0273094	-4.84198	-0.7116694	hsa-mir-1908
147744	0.128483	6.76E-02	2.024021	-4.84718	0.9424163		147744
148668	0.128953	6.80E-02	2.0205423	-4.85268	0.6468119	hsa-mir-378a
146046	0.129121	6.82E-02	-2.0194495	-4.8544	-1.0903071		jcv-miR-J1-5p
168628	0.21906	1.33E-01	1.7835392	-4.85583	1.315702	hsa-mir-5695
168931	0.13063	6.90E-02	-2.0123656	-4.86558	-0.7583985	hsa-mir-1280
17289	0.130753	6.91E-02	2.0113945	-4.86711	0.5314978	hsa-mir-616
17548	0.130753	6.91E-02	2.0111376	-4.86752	1.4108858		17548
168671	0.130963	6.93E-02	2.0098669	-4.86952	1.8894946	hsa-mir-3140
148016	0.140141	7.55E-02	-1.9802511	-4.87166	-1.3537197		148016
46380	0.131497	6.96E-02	-2.0071651	-4.87378	-0.649201	hsa-mir-1255a
169199	0.131707	6.98E-02	2.0058969	-4.87577	0.7344332	hsa-mir-4518
169054	0.132228	7.01E-02	-2.0032627	-4.87992	-1.7840143	hsa-mir-4422
11202	0.132338	7.02E-02	-2.0023917	-4.88129	-0.7361789		11202
169081	0.132338	7.02E-02	-2.0021043	-4.88174	-0.6887371	hsa-mir-4707
145746	0.132361	7.03E-02	2.0016672	-4.88243	1.0719281	hsa-let-7i
147917	0.155563	8.57E-02	-1.9260882	-4.88653	-1.1534501	hsa-mir-3151
169029	0.133251	7.08E-02	1.9974295	-4.88909	0.7404362	hsa-mir-4471
42542	0.133294	7.09E-02	1.9965675	-4.89045	1.061024	hsa-mir-589
148505	0.324607	2.20E-01	1.5277231	-4.89089	1.3531372		148505
105441	0.324607	2.20E-01	1.527723	-4.89089	1.3531371	hsa-mir-518c
146132	0.324607	2.20E-01	1.527723	-4.89089	1.3531371		ebv-miR-BART21-5p
146204	0.133842	7.12E-02	1.9938418	-4.89473	0.658052		146204
147603	0.134072	7.14E-02	-1.9925056	-4.89683	-0.6027271	hsa-mir-4300
169190	0.134243	7.15E-02	-1.9913148	-4.8987	-1.0618302		169190
42950	0.134243	7.16E-02	1.9910878	-4.89905	0.6954633	hsa-mir-24-2
46440	0.134695	7.19E-02	-1.9886956	-4.9028	-0.7817526	hsa-mir-1287
168969	0.143929	7.81E-02	1.9598106	-4.90294	1.5030636		168969
17353	0.13482	7.20E-02	1.9872444	-4.90508	1.0350189	hsa-mir-609
42530	0.134841	7.21E-02	1.9868151	-4.90575	0.7170224	hsa-let-7a-2
42912	0.158602	8.80E-02	1.9096294	-4.91084	1.3987429	hsa-mir-339
32608	0.135603	7.26E-02	-1.9831962	-4.91142	-0.6268964	hsa-mir-761
17955	0.135613	7.26E-02	-1.9828168	-4.91202	-0.8276205		17955
14272	0.138306	7.42E-02	1.9700061	-4.93205	1.3056364	hsa-mir-542
148525	0.138688	7.45E-02	-1.9680587	-4.93509	-0.5243042		148525
168597	0.139144	7.47E-02	1.9658065	-4.9386	0.8323374	hsa-mir-5699
42625	0.139995	7.53E-02	1.96145	-4.9454	1.4356596		42625
46863	0.139995	7.53E-02	-1.9612392	-4.94573	-0.8997253	hsa-mir-3157
46207	0.140333	7.56E-02	-1.9591601	-4.94896	-0.814841		46207
168847	0.140837	7.59E-02	-1.9567323	-4.95274	-1.0276853	hsa-mir-4740
42633	0.140999	7.60E-02	-1.9557229	-4.95431	-0.5993162	hsa-mir-885
147588	0.141714	7.65E-02	1.9520956	-4.95996	0.7384521	hsa-mir-4288
169345	0.239185	1.49E-01	1.6968213	-4.96302	2.0420589	hsa-mir-5008
17841	0.142132	7.68E-02	1.9497053	-4.96367	0.9331026	hsa-mirPlus-C1100
46696	0.187919	1.10E-01	1.7933022	-4.96476	1.4736678	hsa-mir-1234
42803	0.143115	7.75E-02	1.9450053	-4.97097	0.6260389		42803
168968	0.143188	7.76E-02	1.9442416	-4.97215	0.7379118	hsa-mir-147b
27537	0.143188	7.76E-02	-1.9440381	-4.97247	-0.9169989		ebv-miR-BART13
145742	0.144325	7.84E-02	1.9380703	-4.98172	0.6155082	hsa-mir-935
42453	0.241485	1.51E-01	1.6091058	-4.983	1.7744958		42453
147866	0.270754	1.74E-01	1.5765166	-4.98774	1.2199859	hsa-mir-3134
168665	0.145361	7.90E-02	1.933546	-4.98873	0.5753175	hsa-mir-3619
169415	0.155584	8.58E-02	1.9027565	-4.98949	1.0883224	hsa-mir-187
42895	0.146035	7.94E-02	1.9301682	-4.99395	0.6683286		42895
148163	0.146589	7.98E-02	-1.9276104	-4.9979	-1.9436917		148163
146101	0.14678	8.00E-02	1.9261846	-5.00011	0.8039278		146101
148650	0.148188	8.08E-02	-1.920245	-5.00927	-2.1253699	hsa-mir-516a
19607	0.148441	8.10E-02	-1.9189089	-5.01133	-0.7510786		SNORD15A
168806	0.149632	8.17E-02	-1.9138802	-5.01908	-0.9179486	hsa-mir-4659a
147835	0.173576	9.93E-02	-1.8340948	-5.02124	-1.518145	hsa-mir-3143
17665	0.149825	8.19E-02	1.912473	-5.02125	0.5714861		17665
42922	0.149825	8.19E-02	-1.9123423	-5.02145	-1.4447204		42922
11262	0.149825	8.19E-02	1.9121287	-5.02178	0.5105226		11262
46872	0.149969	8.20E-02	-1.911233	-5.02316	-0.8224363	hsa-mir-1262
168935	0.150915	8.27E-02	-1.9068695	-5.02987	-0.5482048	hsa-mir-4687
27551	0.151286	8.29E-02	-1.9049768	-5.03277	-0.8110114	hsa-mir-612
42606	0.151286	8.29E-02	-1.9047615	-5.0331	-0.5599409		42606
42700	0.151707	8.32E-02	-1.9027949	-5.03612	-1.4436836	hsa-mir-631
42741	0.15232	8.36E-02	1.9000899	-5.04028	0.6026559		42741
10952	0.152605	8.38E-02	1.8986575	-5.04247	1.4185704	hsa-mir-146a
147983	0.152931	8.41E-02	1.8967399	-5.04541	0.6496565		147983
169100	0.153132	8.42E-02	-1.8956331	-5.04711	-0.659974	hsa-mir-4758
169386	0.163903	9.19E-02	-1.8614821	-5.05136	-1.4021799	hsa-mir-4427
148523	0.155209	8.55E-02	1.8870279	-5.06028	0.6289424		148523
42793	0.155584	8.58E-02	-1.884751	-5.06376	-0.9908327	hsa-mirPlus-A1072
46616	0.207735	1.24E-01	-1.7416698	-5.06521	-0.8719992		46616
147938	0.156042	8.61E-02	1.8824539	-5.06727	0.8988048	hsa-mir-4287
168769	0.156271	8.64E-02	1.8810248	-5.06945	0.4845861	hsa-mir-5002
17336	0.156544	8.66E-02	-1.8796616	-5.07153	-1.3858443	hsa-mir-618
148680	0.15687	8.68E-02	1.8781059	-5.0739	0.6366958		148680
46439	0.157201	8.71E-02	1.8762026	-5.07681	0.783365	hsa-mir-1243
148291	0.157272	8.72E-02	1.8756043	-5.07772	0.7058155		148291
28505	0.167702	9.47E-02	-1.8432291	-5.07852	-1.7134564		28505
148252	0.157677	8.74E-02	1.8737569	-5.08053	0.6923858		148252
147664	0.158602	8.80E-02	-1.8696411	-5.0868	-0.5181618	hsa-mir-4311
11052	0.158988	8.83E-02	1.8678737	-5.08949	0.6659657	hsa-mir-31
145981	0.159172	8.85E-02	-1.8668612	-5.09103	-0.6553746	hsa-mir-1285
42525	0.15926	8.85E-02	1.8662035	-5.09203	0.5822182	hsa-mir-671
42694	0.15948	8.87E-02	1.8650604	-5.09376	0.4596646	hsa-mir-485
17936	0.159801	8.89E-02	-1.8635435	-5.09607	-0.5360682	hsa-mir-16-1
29460	0.160016	8.91E-02	1.8624166	-5.09778	0.7013645	hsa-mir-553
169155	0.161058	8.97E-02	-1.858247	-5.10411	-0.589686	hsa-mir-4480
42916	0.161831	9.02E-02	1.8550798	-5.10891	0.8661165		42916
46636	0.162317	9.05E-02	-1.8529744	-5.1121	-0.7860975		46636
145994	0.16241	9.07E-02	1.8523095	-5.11311	0.4914363		145994
14271	0.172543	9.86E-02	-1.8185933	-5.11496	-0.950663	hsa-mir-539
46331	0.172877	9.89E-02	-1.8167724	-5.11765	-2.0667994		46331
168905	0.331722	2.26E-01	1.4202801	-5.11859	1.7360129	hsa-mir-4509
168622	0.163411	9.13E-02	1.8482669	-5.11923	1.5068197	hsa-mir-4652
168826	0.163411	9.13E-02	1.8480105	-5.11961	0.5855655		168826
42770	0.163557	9.14E-02	-1.8471502	-5.12091	-0.7195879		42770
168686	0.163734	9.16E-02	1.8461827	-5.12238	0.5952485	hsa-mir-4768
169057	0.163806	9.17E-02	1.8452331	-5.12381	0.5868848	hsa-mir-4659b
46518	0.163806	9.18E-02	-1.8449967	-5.12417	-0.8213933		46518
169264	0.163806	9.18E-02	-1.8449408	-5.12425	-0.7310532	hsa-mir-4762
146167	0.164072	9.20E-02	1.8433226	-5.1267	1.6818573		146167
30831	0.164177	9.21E-02	1.842619	-5.12776	0.834833		30831
148639	0.16474	9.25E-02	-1.8402585	-5.13133	-0.6216979	hsa-mir-4298
42746	0.165153	9.28E-02	1.8383696	-5.13418	0.4821731	hsa-mir-647
168809	0.165153	9.29E-02	-1.8380794	-5.13461	-0.6720662	hsa-mir-5698
169118	0.165153	9.29E-02	-1.8377931	-5.13504	-0.7504481	hsa-mir-5009
31038	0.22122	1.35E-01	-1.6868451	-5.13858	-1.72582		hiv1-miR-N367
169001	0.176297	1.01E-01	1.8024942	-5.13865	1.5431158	hsa-mir-4670
148447	0.16657	9.38E-02	-1.8320636	-5.14368	-0.898029		148447
147920	0.166646	9.40E-02	1.8310051	-5.14527	0.6482825		147920
46264	0.166646	9.40E-02	-1.8308163	-5.14556	-0.6667191	hsa-mir-298
169096	0.167562	9.46E-02	1.8272291	-5.15095	0.5094936	hsa-mir-4804
169134	0.178384	1.03E-01	1.7926747	-5.15304	1.550151	hsa-mir-4519
28520	0.295698	1.94E-01	1.4575732	-5.15401	1.969129	hsa-mir-454
169355	0.168107	9.50E-02	1.824645	-5.15484	0.4772659	hsa-mir-2355
14313	0.168124	9.50E-02	1.8242619	-5.15541	0.4955145	hsa-mir-499a
42653	0.16836	9.52E-02	1.8229468	-5.15739	0.6579664		42653
42887	0.16836	9.53E-02	1.8227779	-5.15764	0.6160104	hsa-mir-331
29001	0.168497	9.55E-02	1.8215275	-5.15952	0.7697842		spike_control_v2_40
169328	0.168497	9.55E-02	-1.8213406	-5.1598	-0.8425728	hsa-mir-4769
147280	0.168497	9.55E-02	-1.8213197	-5.15983	-0.5401523	hsa-mir-1185-1
42964	0.168724	9.57E-02	-1.8201936	-5.16152	-0.5448226	hsa-mir-7-2
148681	0.16899	9.59E-02	-1.8186775	-5.16379	-1.5103086		148681
148208	0.16899	9.59E-02	-1.8186049	-5.1639	-0.8618467	hsa-mir-3610
42570	0.169615	9.63E-02	-1.8160809	-5.16769	-0.5613826	hsa-mir-194
46283	0.169884	9.66E-02	-1.8148137	-5.16958	-1.0913986		46283
168717	0.170026	9.67E-02	1.8139915	-5.17082	0.5335804	hsa-mir-5193
169176	0.225219	1.39E-01	1.6417431	-5.172	1.6369668	hsa-mir-5587
146147	0.170239	9.69E-02	-1.8129241	-5.17241	-0.6113338		146147
168600	0.17085	9.73E-02	1.810389	-5.17621	0.6520991		168600
148027	0.17085	9.73E-02	-1.8101396	-5.17658	-0.7368709		148027
146110	0.171311	9.76E-02	-1.808208	-5.17947	-1.2646483	hsa-mir-3164
42933	0.171699	9.79E-02	1.8065343	-5.18197	0.736401		42933
148210	0.172332	9.84E-02	1.8037548	-5.18612	0.5132542		148210
168698	0.172332	9.84E-02	1.8036924	-5.18622	0.7813295	hsa-mir-3127
11093	0.172543	9.86E-02	1.8022069	-5.18843	0.4905867	hsa-mir-379
146172	0.172543	9.86E-02	-1.8019937	-5.18875	-1.0499462		146172
169036	0.415101	3.03E-01	1.2307512	-5.19115	1.0901028	hsa-mir-4745
46684	0.184671	1.08E-01	1.764243	-5.19449	0.9510973	hsa-mir-1225
168577	0.202627	1.21E-01	1.7112229	-5.19643	1.2740021		168577
147954	0.186861	1.09E-01	-1.7560173	-5.20642	-0.6502515	hsa-mir-4318
168700	0.176297	1.01E-01	-1.7872129	-5.21076	-0.496803	hsa-mir-5696
42791	0.176297	1.01E-01	1.7871825	-5.21081	0.5813778	hsa-mir-548b
42662	0.176297	1.01E-01	-1.7865701	-5.21172	-0.6121817		42662
148415	0.176297	1.01E-01	-1.7862234	-5.21223	-0.4204363		148415
148046	0.176307	1.01E-01	-1.7858687	-5.21276	-0.7202766		148046
147806	0.176361	1.01E-01	1.7853652	-5.21351	0.5501876	hsa-mir-3149
46411	0.206561	1.23E-01	-1.6968414	-5.21655	-1.0059117	hsa-mir-1203
148141	0.176994	1.02E-01	-1.7828965	-5.21717	-0.7006897		148141
168912	0.177517	1.02E-01	-1.7808081	-5.22027	-0.9977147	hsa-mir-4446
169207	0.423687	3.13E-01	1.2008635	-5.22057	1.0636306	hsa-mir-4804
148103	0.177675	1.02E-01	1.7799521	-5.22154	0.547341		148103
14258	0.178122	1.03E-01	-1.7781262	-5.22424	-0.6734345		hsa_negative_control_1
146036	0.208649	1.25E-01	1.68944	-5.22687	1.4039567		146036
169285	0.178553	1.03E-01	1.7760347	-5.22734	0.5403388	hsa-mir-4467
168849	0.178715	1.03E-01	1.7751716	-5.22862	0.5655516	hsa-mir-4635
46859	0.269331	1.73E-01	-1.5420198	-5.22874	-1.0204247		46859
148688	0.178842	1.03E-01	-1.7742201	-5.23003	-1.5528308	hsa-mir-765
11144	0.17905	1.04E-01	-1.7727646	-5.23218	-1.3219622	hsa-mir-512
145843	0.179263	1.04E-01	-1.7717307	-5.23371	-0.5008119	hsa-mir-330
28979	0.179362	1.04E-01	1.7710822	-5.23467	0.5790057		28979
169019	0.179719	1.04E-01	-1.7695688	-5.2369	-0.7538988	hsa-mir-4524a
17520	0.17979	1.04E-01	-1.7688426	-5.23798	-0.47777		hcmv-miR-US5-2
169143	0.17979	1.04E-01	-1.7686927	-5.2382	-0.5853389	hsa-mir-4459
145714	0.179822	1.04E-01	1.7682662	-5.23883	0.5995404	hsa-mir-28
148580	0.370156	2.59E-01	-1.3062147	-5.24199	-0.9649384		148580
46288	0.180489	1.05E-01	-1.7657227	-5.24258	-0.4546168		46288
11015	0.181249	1.05E-01	-1.7628793	-5.24678	-0.7491929		11015
46346	0.181823	1.06E-01	1.7606597	-5.25005	0.6616025		46346
42765	0.182438	1.06E-01	-1.7583085	-5.25351	-0.7500296		42765
42938	0.243303	1.52E-01	1.5791642	-5.25501	1.3377586		42938
168885	0.182668	1.06E-01	-1.7572328	-5.2551	-0.5111884	hsa-mir-5194
147799	0.183288	1.07E-01	-1.7548752	-5.25857	-0.6669153	hsa-mir-3156
169312	0.183867	1.07E-01	1.7526566	-5.26183	0.5016064	hsa-mir-548an
42902	0.183941	1.07E-01	-1.7520949	-5.26265	-0.5071579	hsa-mir-185
148337	0.184389	1.08E-01	1.750313	-5.26527	0.51415		148337
168997	0.184686	1.08E-01	-1.7487055	-5.26763	-0.8260643	hsa-mir-5584
169210	0.185434	1.08E-01	-1.7459515	-5.27167	-0.5880576	hsa-mir-3187
147683	0.313138	2.09E-01	-1.4356484	-5.27643	-1.2194929	hsa-mir-3188
148382	0.329809	2.25E-01	1.350302	-5.27901	2.0811776	hsa-mir-3609
169168	0.186949	1.09E-01	-1.7404097	-5.27979	-0.5127314	hsa-mir-5580
17312	0.187549	1.10E-01	-1.7381575	-5.28309	-1.2912008	hsa-mir-592
146063	0.200751	1.19E-01	-1.70252	-5.28326	-2.1226807		146063
42543	0.187919	1.10E-01	-1.736516	-5.28549	-0.6855883	hsa-mir-608
169050	0.188021	1.10E-01	1.7356856	-5.2867	0.554651	hsa-mir-4787
46850	0.202012	1.20E-01	1.6968056	-5.2914	1.1966461	hsa-mir-1237
148343	0.189519	1.11E-01	1.7305753	-5.29417	0.5881577		148343
148503	0.189673	1.11E-01	-1.7294486	-5.29581	-1.3475623		148503
17378	0.253392	1.60E-01	1.5448431	-5.29983	1.1273241		17378
169067	0.455136	3.42E-01	1.118373	-5.30051	0.990567	hsa-mir-4691
17498	0.190722	1.12E-01	1.7257982	-5.30113	0.4290104	hsa-mir-601
10901	0.289173	1.89E-01	-1.477336	-5.30823	-1.5266639		hsa_negative_control_6
147629	0.192289	1.13E-01	-1.7205288	-5.3088	-0.6953949		147629
46640	0.192555	1.13E-01	-1.7193424	-5.31053	-0.5942515	hsa-mir-1257
25728	0.194492	1.14E-01	1.7126766	-5.32021	0.7393626		spike_control_v2_20
148014	0.343456	2.36E-01	1.3127562	-5.32162	1.8173105		148014
28431	0.194693	1.15E-01	1.7116679	-5.32167	0.4417358		28431
168775	0.194693	1.15E-01	-1.7114148	-5.32204	-0.466958	hsa-mir-4647
168755	0.396544	2.84E-01	1.2290292	-5.32331	1.2360128	hsa-mir-4479
42959	0.19542	1.15E-01	1.7087649	-5.32588	0.9087489	hsa-mir-514a
169363	0.19542	1.15E-01	1.70852	-5.32623	1.0054238	hsa-mir-320c
148000	0.196031	1.16E-01	1.7063072	-5.32944	0.5890184	hsa-mir-3195
148507	0.197	1.16E-01	1.7026802	-5.33468	1.2334402		148507
42876	0.197256	1.17E-01	1.7015739	-5.33628	1.1898596		42876
148612	0.197746	1.17E-01	1.6997511	-5.33892	0.7751972		148612
42723	0.199378	1.18E-01	-1.6941219	-5.34704	-0.5496826	hsa-mir-195
46533	0.199449	1.18E-01	1.6935883	-5.34781	0.6298962		46533
148324	0.199833	1.18E-01	1.6921019	-5.34995	0.576635		148324
42881	0.265903	1.70E-01	1.5035143	-5.35311	1.6567452		42881
145689	0.200524	1.19E-01	-1.6896845	-5.35343	-0.695503	hsa-mir-543
31015	0.407421	2.95E-01	-1.1989035	-5.35448	-1.6943025		31015
148310	0.200751	1.19E-01	1.6883623	-5.35533	0.7677343		148310
169178	0.301672	2.00E-01	-1.4370854	-5.35691	-2.033938	hsa-mir-4665
17482	0.266985	1.71E-01	1.5004472	-5.35703	1.1482219	hsa-mir-411
147801	0.200963	1.19E-01	-1.6871683	-5.35705	-1.8361257	hsv1-miR-H11/hsv2-miR-H11
42823	0.200963	1.19E-01	1.6870882	-5.35717	0.5484748	hsa-mir-27b
148457	0.408689	2.96E-01	1.1947336	-5.35876	0.888016		148457
148408	0.202012	1.20E-01	-1.6831386	-5.36284	-0.9459085		148408
148171	0.202012	1.20E-01	1.6828152	-5.36331	0.4417429		148171
148158	0.202012	1.20E-01	1.6826541	-5.36354	0.6601305		148158
148443	0.344231	2.37E-01	1.2909639	-5.3667	2.6048128		148443
145842	0.202627	1.21E-01	1.6801685	-5.3671	0.464335	hsa-mir-658
42460	0.382308	2.71E-01	1.232796	-5.3771	1.2878971	hsa-mir-223
168878	0.205209	1.22E-01	1.6721284	-5.37862	0.5759921	hsa-mir-5100
148068	0.205925	1.23E-01	1.6692112	-5.38279	0.5470153		148068
25611	0.205925	1.23E-01	1.6690668	-5.383	0.826293		spike_control_v2_19
46623	0.206182	1.23E-01	-1.6679764	-5.38456	-0.5163334	hsa-mir-1273a
14962	0.493651	3.79E-01	1.0225317	-5.3906	0.9056783	hsa-mir-581
148206	0.207511	1.24E-01	1.6634191	-5.39106	0.5644991	hsa-mir-3664
42706	0.210011	1.26E-01	1.6551447	-5.40284	0.4836495		42706
147193	0.315081	2.11E-01	-1.3965819	-5.40525	-1.5703332	hsa-mir-572
11229	0.210944	1.26E-01	1.6521157	-5.40715	0.589277		11229
146198	0.210974	1.26E-01	-1.6517132	-5.40772	-0.816621		146198
46788	0.211005	1.27E-01	1.6513073	-5.4083	0.5890395	hsa-mir-1299
148592	0.211168	1.27E-01	-1.6505177	-5.40942	-0.5583764		148592
30209	0.211185	1.27E-01	-1.650154	-5.40993	-1.3194136	hsa-mirPlus-C1114
11148	0.211458	1.27E-01	-1.6490477	-5.4115	-1.1188575	hsa-mir-515
147828	0.212109	1.27E-01	-1.6468473	-5.41462	-0.9143209	hsa-mir-3121
148351	0.212237	1.28E-01	-1.6461641	-5.41559	-1.3566179	hsa-mir-3945
148489	0.225219	1.38E-01	-1.6080736	-5.4157	-1.5393293	hsa-mir-3674
42939	0.212894	1.28E-01	1.6439518	-5.41873	0.4528454		42939
148133	0.213452	1.29E-01	1.6418664	-5.42168	0.9501826		148133
169281	0.213452	1.29E-01	1.6417168	-5.42189	0.4936161	hsa-mir-4752
146127	0.213729	1.29E-01	1.6406058	-5.42346	0.4653471	hsa-mir-449b
5730	0.214117	1.29E-01	-1.6390288	-5.42569	-0.9405252		5730
17570	0.214117	1.29E-01	-1.6388636	-5.42592	-0.714958	hsa-mir-589
147942	0.215357	1.30E-01	1.6350019	-5.43138	0.6158508	hsa-mir-4268
168911	0.215542	1.30E-01	-1.6341592	-5.43257	-0.5465171	hsa-mir-4682
168779	0.435188	3.24E-01	1.119692	-5.43471	1.3056975	hsa-mir-4797
46617	0.287358	1.88E-01	1.4388567	-5.43483	1.2981474	hsa-mir-1197
45764	0.216504	1.31E-01	1.6311067	-5.43687	0.5084335	hsa-mir-302e
[truncated: 1,552 more rows]
