# Supplementary material for: Bioinformatics prediction of differential miRNAs in non-small cell lung cancer
Source: PLoS One. 2021 Jul 21;16(7):e0254854. doi: 10.1371/journal.pone.0254854 (PMC8294502; doi:10.1371/journal.pone.0254854)
Supplement: S1 File — (ZIP) [file pone.0254854.s001.zip › S1_File/Source code used for bioinformatics analysis/LUSC.DEG.miRNA.txt]

logFC	logCPM	PValue	FDR	miRNA.symbol
3.11513776869642	14.8667842692974	2.05689852926361e-157	1.38017891313588e-154	hsa-mir-30a
2.56264428809647	13.1736285807427	5.86320141944738e-155	1.9671040762246e-152	hsa-mir-30d
2.40323896923878	12.8259482909269	2.61697493756856e-147	5.85330061036168e-145	hsa-mir-101-2
2.39835566158569	12.8182476228066	2.34092209602464e-146	3.92689681608134e-144	hsa-mir-101-1
3.80690716584075	7.0702315183676	5.25298181989457e-124	7.04950160229851e-122	hsa-mir-486-1
3.79460702720249	7.06846398977771	3.19483351947817e-123	3.57288881928309e-121	hsa-mir-486-2
3.59623981460107	7.90469849537661	1.48486652419793e-120	1.42335062533831e-118	hsa-mir-144
2.75723635146173	5.73802926874317	6.80383466794173e-102	5.70671632773613e-100	hsa-mir-139
3.47893590570549	10.1008829163372	1.10374269646679e-101	8.22901499254684e-100	hsa-mir-451a
2.25234517051761	5.44629701006111	3.49631342363739e-91	2.34602630726069e-89	hsa-mir-218-1
2.24753926115224	5.39608288859274	1.28765383662935e-90	7.85468840343903e-89	hsa-mir-218-2
1.98996725933183	5.27476549580737	4.44424894830189e-89	2.48507587025881e-87	hsa-mir-195
2.14501233478297	10.1511986223907	1.53065081207928e-88	7.90051303773226e-87	hsa-mir-140
-4.22281407362339	11.2404864806588	6.21428400660358e-78	2.97841754887929e-76	hsa-mir-210
2.65372002852521	9.64496074291659	1.72459409256592e-76	7.71468424074486e-75	hsa-mir-338
1.39043558837155	10.159714209998	1.85783813590175e-74	7.79130868243796e-73	hsa-mir-26a-1
1.39126337488442	10.1659490158326	5.28020068312391e-74	2.08412626963303e-72	hsa-mir-26a-2
1.77397535730911	4.64802596194849	2.21391171027122e-73	8.25297087551105e-72	hsa-mir-497
3.06757737132097	2.31957851309234	2.56504850103636e-73	9.05867128523892e-72	hsa-mir-133a-1
1.86776436431224	10.487733811759	1.52833656814761e-69	5.12756918613524e-68	hsa-mir-181a-1
3.39402901039521	0.412724650818099	6.26458621736774e-68	2.00168445326369e-66	hsa-mir-4732
2.93652261032783	2.13902774307444	1.1096210892521e-67	3.38434432221891e-66	hsa-mir-133a-2
-5.59023919429383	13.7291963658607	1.11276095796606e-66	3.24635914258793e-65	hsa-mir-205
1.81455665209427	8.9487318502377	1.22603038433731e-64	3.42777661620972e-63	hsa-mir-30b
3.32959196901443	0.991180844493277	9.43176419757212e-63	2.53148551062836e-61	hsa-mir-133b
-6.12698323978352	7.37453454968917	2.91576285548929e-61	7.5249110616666e-60	hsa-mir-944
-6.41985252374362	2.6988457537641	2.99680499390843e-60	7.44761537375021e-59	hsa-mir-4652
2.65710969427739	3.30305561903027	3.94721884119474e-59	9.45922800872024e-58	hsa-mir-326
1.75559220281421	3.77939495325576	1.23864104127357e-57	2.86595909894678e-56	hsa-mir-1976
-5.05555412570027	8.88613980785208	6.32706716175158e-57	1.4151540218451e-55	hsa-mir-196b
1.85547434269976	16.1041781866231	1.58775532075259e-56	3.43672200072577e-55	hsa-mir-143
2.34586871989333	0.298961550017804	2.82944105288168e-56	5.93298420776127e-55	hsa-mir-4777
2.65074201141942	2.58770966355248	1.33280803236871e-52	2.71004299914972e-51	hsa-mir-1-2
1.3292025144906	13.0933379161346	2.57333952420226e-51	5.07856123746974e-50	hsa-let-7a-1
1.32891534228373	13.0895653149564	3.99853435013705e-51	7.66576156840561e-50	hsa-let-7a-2
1.32380683971355	13.0995228619587	4.50141779798711e-51	8.39014261791487e-50	hsa-let-7a-3
-2.3042603634549	5.81184941782439	8.97845251119467e-51	1.62825449594909e-49	hsa-mir-130b
2.63091697523407	2.472478661374	2.77054134617875e-50	4.89219274548932e-49	hsa-mir-1-1
1.89563585275129	12.5459144114161	1.96159005063119e-49	3.37494083070136e-48	hsa-mir-100
1.52322303291766	10.7721117948742	1.10263677484685e-47	1.84967318980559e-46	hsa-mir-145
1.66766221697614	12.0401210833271	1.26639810967688e-47	2.07256861364193e-46	hsa-mir-126
-2.81191424352723	8.68848573697366	1.68925233643816e-47	2.69878170892859e-46	hsa-mir-708
1.45749443507372	11.1144298195306	1.82064554665013e-47	2.84105386465636e-46	hsa-mir-181a-2
2.13614644363894	6.66876266745054	4.97505308357723e-45	7.58695595245528e-44	hsa-mir-3065
-6.02615563764226	2.60686893516782	5.06859936824595e-44	7.5578448357623e-43	hsa-mir-6499
-2.68415273221799	13.9396212890612	5.548094803037e-44	8.09298176703876e-43	hsa-mir-183
1.63736909888942	2.18424239208062	2.49238035397258e-43	3.55827067556511e-42	hsa-mir-190a
1.39707162216315	5.45097429791899	8.56050655434478e-43	1.19668747874278e-41	hsa-mir-652
1.38682918769227	12.8677029192677	2.71857377234534e-42	3.72278163519128e-41	hsa-mir-29a
1.0213891865293	6.34991764652583	1.01701300763465e-38	1.36483145624569e-37	hsa-mir-107
-2.68575191686	5.15850337534112	1.04142956519765e-38	1.37019458479925e-37	hsa-mir-96
1.99847087672002	1.10505581458724	1.15573791520372e-37	1.49134642519557e-36	hsa-mir-4709
1.76593066422201	4.77987606949204	1.5278770442238e-37	1.93434999372485e-36	hsa-mir-511
1.69227853683	11.3922509589676	3.76197734734654e-37	4.67460518531394e-36	hsa-mir-29c
-3.43052686605959	2.33650694113847	6.74228766404782e-36	8.22559095013834e-35	hsa-mir-301b
3.47912644987138	0.66317825357159	4.62494273714912e-35	5.54167245826261e-34	hsa-mir-490
1.48532233494446	0.997289345945781	2.02676528032531e-33	2.38589386508471e-32	hsa-mir-151b
0.881994373239309	6.15822172758673	4.72961085979059e-33	5.47167049468877e-32	hsa-mir-374b
-2.8819923945867	7.74727887903037	6.30843661558917e-33	7.17451011705141e-32	hsa-mir-149
1.79188749472027	0.416868171201037	1.07286284077214e-31	1.19981827693017e-30	hsa-mir-3926-2
0.996960083232926	16.6137531350775	3.08716485354943e-31	3.39588133890438e-30	hsa-mir-22
-4.47273318893828	11.1113781632551	9.93180701509075e-31	1.07487782372998e-29	hsa-mir-9-3
-4.4564829400509	11.1052173112456	1.03563332706047e-30	1.1030316864406e-29	hsa-mir-9-1
-4.46120538461951	11.1065716346247	1.10873375646562e-30	1.16243804779442e-29	hsa-mir-9-2
-5.68594954259314	5.65199877259686	2.57748491292159e-29	2.66075750241598e-28	hsa-mir-196a-1
1.7140188984069	0.173291200462727	3.16009534019223e-29	3.2127635958621e-28	hsa-mir-6502
-5.51788477773256	5.79144813434313	1.03769132577838e-28	1.03924011880193e-27	hsa-mir-196a-2
-5.2212886004054	5.88469601093388	1.51878556145678e-28	1.49868398784926e-27	hsa-mir-31
-4.12701317854022	0.778553378144322	2.46308067983993e-28	2.39525671909072e-27	hsa-mir-1910
-1.61300954427718	11.1724850506261	2.58647329889588e-28	2.47931940508448e-27	hsa-mir-141
1.11187006907599	14.0896859507159	2.66323380258495e-28	2.51694349511902e-27	hsa-let-7b
-1.97932385741702	4.97642220158895	4.76976593021787e-28	4.44515685996693e-27	hsa-mir-345
1.03146614799366	9.28265756881584	8.84623983428135e-28	8.13126976548326e-27	hsa-mir-125a
1.28451376135746	6.83591031167027	1.56931897281825e-27	1.42299058210952e-26	hsa-mir-181c
1.70693233995122	1.70757476454483	2.70162394792359e-27	2.41705289207564e-26	hsa-mir-6892
1.14520998129915	8.34486829003155	3.46262482567578e-27	3.05713323424796e-26	hsa-mir-30c-2
-6.40808158818712	8.73806703440669	2.24961430209944e-26	1.9603781775438e-25	hsa-mir-1269a
-4.64345323399847	4.45982293897511	5.28779322932915e-26	4.54885802164085e-25	hsa-mir-577
-1.93994451872422	14.745686224308	6.04087489640431e-26	5.13092032340164e-25	hsa-mir-182
-2.22095129985046	2.71499497297132	1.50149242441155e-25	1.25937677097519e-24	hsa-mir-616
2.04462412897919	-0.102052374878502	1.85493017696114e-25	1.53661499844559e-24	hsa-mir-607
-4.05123961591372	0.915270498750408	3.23365594534255e-25	2.64607699917665e-24	hsa-mir-3662
2.16759069384251	0.586124065215455	4.26008511901338e-25	3.44399652392527e-24	hsa-mir-1258
0.967657668645692	7.50146292484512	6.13897877575502e-25	4.90387471253764e-24	hsa-mir-34a
0.882510179045891	8.75737287594601	1.04518569074476e-24	8.20293947213161e-24	hsa-mir-361
1.2400163268964	5.98244050415377	1.05134544650271e-24	8.20293947213161e-24	hsa-mir-660
1.68681961043906	-0.214122875863884	3.00141863604652e-24	2.31488724688186e-23	hsa-mir-1294
0.998270846966869	10.0928848688963	1.0147719322e-23	7.73763598302499e-23	hsa-mir-532
-1.15060287065101	3.74167762848667	1.59907790643953e-23	1.20559693845048e-22	hsa-mir-671
1.446779148944	8.97879201379404	3.47694046288266e-23	2.59225227843807e-22	hsa-mir-99a
-2.06722199792874	3.32313783906808	3.92717129760799e-23	2.89574938537908e-22	hsa-mir-503
1.77319614252453	1.39387898870269	1.34232251808213e-22	9.79020010470772e-22	hsa-mir-548b
-4.43974578442944	4.53548190054835	1.38748452866429e-22	1.00107754702552e-21	hsa-mir-6510
1.57425065844965	0.175037040929875	2.05239161110279e-22	1.46505826707444e-21	hsa-mir-3926-1
-2.64991507504817	7.49254301854568	2.116491754992e-22	1.49491154484171e-21	hsa-mir-224
-3.7704565604131	2.23311202037442	4.59019422595768e-22	3.20835450585167e-21	hsa-mir-615
-1.24778978488905	5.14719360543721	1.88982034150519e-21	1.3072880919072e-20	hsa-mir-7-1
-2.77192317859871	0.616632234139379	5.25548749146949e-21	3.59840010895513e-20	hsa-mir-4766
-3.73206581032202	0.23176434114002	5.47213133476546e-21	3.70888901578548e-20	hsa-mir-7974
-2.12845462863904	2.02593583020676	8.75206095386121e-21	5.87263290004087e-20	hsa-mir-877
-2.66101085583022	0.701075733358762	9.9711608184796e-21	6.62440486059388e-20	hsa-mir-4664
-3.14122713854102	3.17122169433154	1.31809074575422e-20	8.67096951373612e-20	hsa-mir-1248
-1.59733223666254	2.08934699574604	2.1534972012694e-20	1.40290934179784e-19	hsa-mir-4668
2.0548208509223	6.97750646641705	2.28906245848755e-20	1.47688549004341e-19	hsa-mir-34c
1.03224671821673	8.28309081287935	4.56218492566361e-20	2.91545341440027e-19	hsa-mir-125b-1
-6.33972397655881	5.94512665687471	4.84200533527898e-20	3.06508073582282e-19	hsa-mir-105-2
-6.37788653617788	5.95218456438562	5.50670682542292e-20	3.45327128958764e-19	hsa-mir-105-1
1.08075067582067	14.7134762879492	5.62306448885734e-20	3.49358914076229e-19	hsa-mir-10a
1.08526242108082	7.99684425530985	5.90297255838458e-20	3.63384824465693e-19	hsa-mir-181b-1
-1.66939745256595	1.49225359512842	6.04245830187176e-20	3.68589956414177e-19	hsa-mir-2277
-4.58669199548208	0.479272359309481	9.6867753717669e-20	5.85569934635639e-19	hsa-mir-4778
-3.51333551760818	3.09887386982876	1.66168580754064e-19	9.9552783648194e-19	hsa-mir-323b
0.850994789728045	3.73826221972507	1.75318341991651e-19	1.04104962368494e-18	hsa-mir-502
-1.39719831128315	10.0580430926968	3.1465387282333e-19	1.84878764976218e-18	hsa-mir-200a
1.16050780004212	0.725158454411261	3.16856303610508e-19	1.84878764976218e-18	hsa-mir-6806
1.01700366190052	8.37656949090245	3.8825700416425e-19	2.24586594650183e-18	hsa-mir-125b-2
1.13958452046728	7.89900163344325	4.66861907562849e-19	2.67747299123651e-18	hsa-mir-181b-2
-5.88803387523031	6.2015192353578	5.2452348129386e-19	2.9826716605778e-18	hsa-mir-767
1.29024199648974	4.71752306932283	5.30735822522552e-19	2.99263644464397e-18	hsa-mir-598
-1.53865840102245	4.81558071037526	6.04327643238775e-19	3.37919873844348e-18	hsa-mir-301a
-3.2277662699247	0.790277579097008	1.37867882127977e-18	7.64540073618783e-18	hsa-mir-5579
-1.38348940807393	4.44157788602733	1.77637479118825e-18	9.7700613515354e-18	hsa-mir-1301
-1.50448042514694	8.65725452802902	4.25311362052482e-18	2.3201945035546e-17	hsa-mir-455
-1.00193997869167	5.04848267741819	4.84439443202064e-18	2.62144247087568e-17	hsa-mir-590
-2.21767505467263	2.03077531666042	9.34606636068781e-18	5.01696842241721e-17	hsa-mir-760
1.42061854154622	9.20372672789864	1.61844651578379e-17	8.61886993722954e-17	hsa-mir-223
-1.72858399931122	1.28103008186897	1.82436991330461e-17	9.63899379391649e-17	hsa-mir-1277
-3.64204603345414	-0.0404177664865896	2.29814869213206e-17	1.2047326347036e-16	hsa-mir-4713
1.27546022407412	10.791783778129	2.72579568335781e-17	1.41783635932798e-16	hsa-let-7c
-3.44447446699426	1.20083129241382	3.15688680627854e-17	1.629439266933e-16	hsa-mir-4449
-1.314733704359	6.4965072552418	3.32902896162428e-17	1.70517437652664e-16	hsa-mir-424
-3.06314273603393	-0.000945537132532999	3.90463998865784e-17	1.98485866090107e-16	hsa-mir-5092
1.19258225962263	2.4797644255019	7.11204903909736e-17	3.58810895130401e-16	hsa-mir-3614
-1.70262240088572	5.99129400137603	8.18867854570771e-17	4.10045022699244e-16	hsa-mir-33a
-1.48936303070336	3.40790614874724	1.12842168070145e-16	5.60867368704201e-16	hsa-mir-3653
-1.67868963709895	6.9675347278528	1.14721837017895e-16	5.6601729881623e-16	hsa-mir-193b
-8.5247697819	5.78374605893684	1.32607528796306e-16	6.49486509651979e-16	hsa-mir-1269b
-1.86313889146057	0.979921558584033	1.37931741810975e-16	6.70668106921478e-16	hsa-mir-579
-2.0305007245492	2.915221034456	8.15066574482591e-16	3.93460195307783e-15	hsa-mir-33b
1.11831620737379	3.74651224861551	1.11843298898651e-15	5.36048954007106e-15	hsa-mir-4772
-2.5435912314564	1.22803726016178	1.15632115695042e-15	5.50277656960091e-15	hsa-mir-147b
-1.27168129018151	3.91705149483394	1.29760668142147e-15	6.13164847347751e-15	hsa-mir-1306
-2.04823738849153	5.63096822437458	3.42800576912542e-15	1.60852578397424e-14	hsa-mir-135b
-1.53979382568456	2.38274268338889	1.12945487873331e-14	5.26294599743089e-14	hsa-mir-940
0.951758093867966	11.7987338028054	1.6982395631314e-14	7.8587499783529e-14	hsa-let-7f-1
-1.75248558538274	0.840879810115114	1.71116183688854e-14	7.86431227775486e-14	hsa-mir-3652
0.835665907268559	8.47082032830161	1.90057106956267e-14	8.67539583453437e-14	hsa-mir-221
0.760745359064941	7.42874826509974	2.25736967582465e-14	1.02344260302591e-13	hsa-mir-15a
0.945798405008264	11.8172004931747	3.14353615350628e-14	1.41564614698169e-13	hsa-let-7f-2
0.909880008351019	1.32277226543328	3.29156083739882e-14	1.47242488126307e-13	hsa-mir-624
-3.5456970523618	-0.143717053215402	6.75834329275967e-14	3.00321082744486e-13	hsa-mir-573
1.26436320125258	0.367827630456328	7.08036153803375e-14	3.12560696843463e-13	hsa-mir-7156
-2.04916228567641	3.15321335337599	7.36094808521839e-14	3.22823278770035e-13	hsa-mir-3200
-5.08227565705173	6.45633073112048	1.22960286343131e-13	5.35755533352215e-13	hsa-mir-891a
-1.81049503703192	1.3533802667597	1.24779071566682e-13	5.40172625943509e-13	hsa-mir-3651
2.17435864012888	0.476378145246007	1.26140121668772e-13	5.42564241280423e-13	hsa-mir-135a-2
-1.48032508353414	2.45520787055653	1.27298930260947e-13	5.44061033153476e-13	hsa-mir-4746
1.83073820211997	-0.187309346286515	1.28120952109214e-13	5.44108600413183e-13	hsa-mir-202
1.34306080356892	1.58220018820082	1.44302325584483e-13	6.08973965202441e-13	hsa-mir-138-2
-3.23898798274396	0.409828451710672	1.50156163657879e-13	6.2971741134023e-13	hsa-mir-6512
-2.90342995526857	3.01888749675345	2.27385347181478e-13	9.47674335147649e-13	hsa-mir-323a
-0.965999232142475	13.5811857712196	3.10787777815876e-13	1.28727530194106e-12	hsa-mir-200c
-1.28277578659155	7.3397770334181	3.1478256730268e-13	1.29582271570612e-12	hsa-mir-429
-2.17827720848744	0.0614133443367462	7.10285162010617e-13	2.90610575432393e-12	hsa-mir-4640
-2.58358844757138	-0.104064196555881	8.66027910311726e-13	3.52184683526769e-12	hsa-mir-4745
-1.6581673221356	0.359327513208429	9.12784904972204e-13	3.68963054961656e-12	hsa-mir-1292
-1.40052074424698	1.45158773051864	1.05236793018141e-12	4.22837653384265e-12	hsa-mir-3928
-1.95278126658996	0.885401668749217	1.07496025170657e-12	4.29344243389945e-12	hsa-mir-570
1.4597232983507	-0.037325738064052	1.3066013047737e-12	5.18774837575831e-12	hsa-mir-3920
-1.67675997560443	0.430534746755461	1.33279709509043e-12	5.26062853415104e-12	hsa-mir-545
1.00247230989905	0.366537033705157	1.45322294072515e-12	5.7024128258864e-12	hsa-mir-3912
-2.39683150474176	0.0122116634682951	3.37863477412436e-12	1.31806042641712e-11	hsa-mir-7112
-2.43385509264857	0.661099314619261	3.9783948412256e-12	1.54306528234819e-11	hsa-mir-7-3
-4.32089008314818	1.08581910868599	5.09898773629615e-12	1.96633377646823e-11	hsa-mir-548f-1
-0.832187764328694	10.9322551544391	5.40529600449872e-12	2.07254492515351e-11	hsa-mir-1307
-2.10354768419218	0.384590101454937	5.75521922798905e-12	2.19417733067083e-11	hsa-mir-556
1.02571090527821	2.03319814673137	6.17565089899441e-12	2.34116483233065e-11	hsa-mir-5586
-0.78849426157645	5.40535380147653	9.78635173782819e-12	3.68912472813636e-11	hsa-mir-769
-1.87926460250264	15.2066434333991	1.08327211808966e-11	4.06075749295063e-11	hsa-mir-203a
-1.18244601793614	5.5702800355964	1.30866169888746e-11	4.87839999974158e-11	hsa-mir-19a
-1.98152676573832	0.228563561769598	1.35139142147627e-11	5.00985438569378e-11	hsa-mir-1254-1
-3.1833394487351	3.91581235150442	1.52816094563069e-11	5.63404392592415e-11	hsa-mir-129-1
-2.87352550785162	2.24691244544648	2.29483299448086e-11	8.41438764642982e-11	hsa-mir-1293
-2.44768683898947	-0.0526342521478636	2.94782036798657e-11	1.07499318854293e-10	hsa-mir-4665
-1.24386198649298	1.55598670425292	3.32472764030084e-11	1.2058877008875e-10	hsa-mir-627
-3.10145611968683	4.01683571830041	3.46112632759725e-11	1.24861062678374e-10	hsa-mir-129-2
1.11711056014423	9.99260255439733	4.26163658990687e-11	1.5291754822607e-10	hsa-mir-150
-1.39959586710105	0.663279495826193	5.85972271347779e-11	2.09142230890617e-10	hsa-mir-4638
-1.65741705377433	4.83902996844852	5.90483423982596e-11	2.09637236768424e-10	hsa-mir-628
1.04662758708646	-0.0973230848232694	6.57097761859738e-11	2.32059262214676e-10	hsa-mir-4781
-3.2480273475485	6.49333074366726	1.02043521394513e-10	3.58487973066589e-10	hsa-mir-675
-0.7794118642085	3.58232914435571	1.09674497041149e-10	3.83289518305265e-10	hsa-mir-454
0.594543202225278	9.90166874273839	1.17511459304895e-10	4.08550203075568e-10	hsa-mir-374a
0.700941606962012	14.6114680429137	1.42438453637469e-10	4.92660837065679e-10	hsa-mir-99b
-2.00366149074011	-0.0835973145837558	1.56846034202522e-10	5.39711225384064e-10	hsa-mir-3619
-1.17001758915373	1.60294041525178	1.6408380336001e-10	5.61735877829423e-10	hsa-mir-1249
-2.17761213787876	0.00803948912894769	1.71434440405829e-10	5.83921368082798e-10	hsa-mir-6728
-1.50065297690551	6.12230465534845	2.00525953392709e-10	6.79560175386403e-10	hsa-mir-3607
-0.956841644038302	2.45489562401563	2.04995521739517e-10	6.91216055714651e-10	hsa-mir-421
-2.95479548821264	0.526350829705197	3.12414548213061e-10	1.04815080925482e-09	hsa-mir-7641-1
-0.92530054907239	2.46826034407326	4.0947662950669e-10	1.36695929551736e-09	hsa-mir-1271
-2.52565567939762	-0.224504974331427	4.3125720239823e-10	1.43254248915452e-09	hsa-mir-3616
0.808531467654645	10.392079658772	4.57978877891781e-10	1.51381195598712e-09	hsa-mir-146b
-2.05987328393153	-0.231111242010891	5.15784232714328e-10	1.69652558897703e-09	hsa-mir-1276
-1.38997518631735	1.36131729693207	5.5108600489156e-10	1.80379858186457e-09	hsa-mir-548v
0.926866951623011	2.67370812161457	5.63826091344896e-10	1.83619906800201e-09	hsa-mir-1468
-1.86918398341073	0.20669754231737	5.66457834689144e-10	1.83619906800201e-09	hsa-mir-1254-2
2.56700431369503	1.08394794058948	5.95330856463548e-10	1.92051444561077e-09	hsa-mir-206
0.706461616135411	8.16416047187139	6.16943662679466e-10	1.98071386439197e-09	hsa-mir-30c-1
-2.04174933898879	-0.081273379674179	6.77705277649899e-10	2.16542972049087e-09	hsa-mir-4687
1.08394227006063	0.00634822156042322	9.7881469376189e-10	3.11272350480677e-09	hsa-mir-605
0.901862990462139	1.30646426690035	1.00001829408338e-09	3.1651522421224e-09	hsa-mir-5000
-0.941918506440002	2.52491517660461	1.29078739516046e-09	4.0662832964914e-09	hsa-mir-219a-1
0.728616925452008	5.22979036690222	1.31298502994462e-09	4.11688296772355e-09	hsa-mir-1287
-1.59407878455299	3.09672044933625	1.45184726120332e-09	4.53111401054619e-09	hsa-mir-539
-0.813475291111078	5.90732897342999	1.55010402770959e-09	4.81536945644970e-09	hsa-mir-744
1.11229749116259	0.423271858759258	1.75511944905934e-09	5.42712050838164e-09	hsa-mir-3117
-0.971140470181539	3.87361907494027	2.30093587468209e-09	7.08223840326459e-09	hsa-mir-450b
1.24829601593922	0.0204816459828644	2.3331477690113e-09	7.14859430596612e-09	hsa-mir-585
1.14818106309481	1.99982999484102	2.40398299190252e-09	7.33214812530268e-09	hsa-mir-138-1
1.44651619146125	4.72740512188311	2.48722649026546e-09	7.5517148188603e-09	hsa-mir-34b
-4.26680738229989	0.567419267900372	2.54215569505594e-09	7.68372284406546e-09	hsa-mir-5682
0.755177354835588	9.78741881880758	2.69828791753863e-09	8.11906364425301e-09	hsa-let-7e
0.568995198133153	6.82787337386262	3.15120496203108e-09	9.43954700679847e-09	hsa-mir-185
-0.910766172463053	1.75736728054056	4.33794860302036e-09	1.29367267227852e-08	hsa-mir-7706
1.04895075732062	-0.113583456165705	4.95479995105141e-09	1.47109325980332e-08	hsa-mir-6501
-1.44857002630672	7.38811715122206	5.20201048994233e-09	1.53768680121203e-08	hsa-mir-203b
0.934152024268348	1.10326166330059	6.39183752558766e-09	1.8811065700304e-08	hsa-mir-4999
-1.39200919176808	3.65238120926503	7.23824488369585e-09	2.12090057509167e-08	hsa-mir-296
-3.36412745266301	0.0441023685608573	7.31634207762928e-09	2.13446327569098e-08	hsa-mir-548y
-2.86413594125244	0.91647125428598	8.55902459946834e-09	2.48422336479582e-08	hsa-mir-873
0.613965382596846	2.18483109189198	8.58926707351164e-09	2.48422336479582e-08	hsa-mir-664b
-0.88727492527556	9.63342276257569	8.816725966366e-09	2.53906571821098e-08	hsa-mir-200b
-1.56672074824859	2.19972673414237	9.8282155276729e-09	2.81826180302073e-08	hsa-mir-937
-1.32704110050896	5.23960878988562	1.38868038461449e-08	3.96512569394181e-08	hsa-mir-409
-1.0086043190034	2.37421753755926	1.51664487521204e-08	4.31215555621728e-08	hsa-mir-320b-2
-1.20454232300383	4.95693163289572	1.79323711136908e-08	5.0770552815555e-08	hsa-mir-106a
0.546914725505765	10.8404847290736	2.06556702757046e-08	5.82351040125957e-08	hsa-mir-23b
-0.696400341777555	5.94512350720688	2.45996208245536e-08	6.90642074195626e-08	hsa-mir-505
-1.16867810584275	0.467984314916834	2.54618194832683e-08	7.11870036386376e-08	hsa-mir-7854
-1.67887929889414	0.708017390203464	3.21710826798261e-08	8.9571769618935e-08	hsa-mir-7-2
-1.18140917021837	0.98756528224828	4.01955625081766e-08	1.11451332409035e-07	hsa-mir-3170
-1.30634403855648	0.7529867499773	4.08956559983439e-08	1.12925864917238e-07	hsa-mir-4797
-3.46196402070375	-0.18643725079131	4.54886401093266e-08	1.25093760300648e-07	hsa-mir-448
-6.0432083754373	4.73580719951343	4.92814311411526e-08	1.34970776717198e-07	hsa-mir-526b
-0.948622543940901	1.71168175551342	5.156066256782e-08	1.40639043020355e-07	hsa-mir-320b-1
-1.35552769478203	0.735074920396799	5.39471218679278e-08	1.46552707584532e-07	hsa-mir-1291
-1.15466952612314	2.6359219086194	6.85036691654724e-08	1.85346621008193e-07	hsa-mir-4661
-6.3039458992795	3.43678642415342	8.47890438525255e-08	2.28487744678894e-07	hsa-mir-512-2
-1.56029834118004	-0.120850931958388	9.72816975363742e-08	2.61104076187628e-07	hsa-mir-3176
-4.64617799908993	5.76346073734679	1.0411742757066e-07	2.78337824302442e-07	hsa-mir-519a-1
-5.69196519903208	3.300572270898	1.22839037183659e-07	3.27083309326331e-07	hsa-mir-520b
-3.17551985495437	3.01071982197457	1.33463174386025e-07	3.53967549458588e-07	hsa-mir-1911
-6.00899859009667	3.44917939812417	1.72324954842142e-07	4.55236396453061e-07	hsa-mir-512-1
-7.21111598774439	5.21618045312104	1.77878678045011e-07	4.67979999955944e-07	hsa-mir-372
0.535022861536939	4.74177364783019	1.78543785378125e-07	4.67979999955944e-07	hsa-mir-664a
0.412046200254917	13.6690676684934	2.27353143869027e-07	5.93595173292285e-07	hsa-mir-30e
-1.22671725918759	0.309122072932038	2.60824793250024e-07	6.78346652212273e-07	hsa-mir-581
-1.54116457184023	-0.202744016506144	2.75901369118013e-07	7.14786944703424e-07	hsa-mir-3620
-2.79275360042539	1.63012098656557	3.21271451574529e-07	8.29127476948111e-07	hsa-mir-137
0.622101499110847	2.65863334149052	3.2915190682788e-07	8.46210457783554e-07	hsa-mir-378c
-1.04212707780211	7.6682401499506	3.70024714832824e-07	9.47658716232157e-07	hsa-mir-452
-0.767810606154721	13.093170274894	3.7335429578346e-07	9.52550313576811e-07	hsa-mir-93
-6.22868141040278	3.13534265114676	4.21874677801891e-07	1.07226480607981e-06	hsa-mir-518f
0.657291093580545	7.85778651119615	4.28084729956834e-07	1.08394284453221e-06	hsa-mir-193a
-0.460956265487903	7.59682915655277	4.57774496275692e-07	1.15476198120673e-06	hsa-mir-423
-1.62807926202955	1.23740595563788	4.81720662736912e-07	1.21061634717778e-06	hsa-mir-494
-1.55109366253424	0.445825963518035	4.99709587336021e-07	1.2511385563525e-06	hsa-mir-4787
-7.09581465834905	2.48466845859957	5.02847475184272e-07	1.25431470575705e-06	hsa-mir-371a
-0.506712439994107	8.89738952441874	5.60893715243141e-07	1.38993489705973e-06	hsa-mir-191
-4.61575152056958	4.20253788568527	5.61359697620248e-07	1.38993489705973e-06	hsa-mir-519a-2
-2.25046441684876	-0.199858769570132	6.15342758832299e-07	1.51799629108997e-06	hsa-mir-7641-2
-5.40708155295495	4.16355856704107	6.25074355656648e-07	1.53635491811579e-06	hsa-mir-520a
-0.766822342830125	2.70940960263471	6.94550344941573e-07	1.7008878885248e-06	hsa-mir-3127
-0.917623270821271	3.01656968296276	7.53251462959195e-07	1.83793356962044e-06	hsa-mir-3677
-1.95969735996962	0.14583006155895	7.87944908506818e-07	1.91561968698578e-06	hsa-mir-3609
-2.30159002555874	0.300374846611876	8.54652425934478e-07	2.06870006020495e-06	hsa-mir-466
-5.11033057632113	3.53420947857922	8.57076925092364e-07	2.06870006020495e-06	hsa-mir-3923
0.908630093382272	0.114311234718352	8.68252284303233e-07	2.08816230382605e-06	hsa-mir-6503
-1.17507299979958	0.784224509679918	9.21048248124786e-07	2.20722633747047e-06	hsa-mir-1343
-1.62093518854242	1.34359201190563	9.83798037740156e-07	2.34571566353244e-06	hsa-mir-4491
-3.44040658362438	0.51167357793345	9.85829831767733e-07	2.34571566353244e-06	hsa-mir-374c
0.96958703978959	0.27944676738058	1.0143311889952e-06	2.40500433857165e-06	hsa-mir-3193
-1.18941746440762	9.53443647114865	1.08144262660136e-06	2.55509860017433e-06	hsa-mir-192
-3.63031990669932	0.370742065574503	1.09876483093598e-06	2.58691649669489e-06	hsa-mir-891b
-0.573192363198011	5.48437661095139	1.26550068498852e-06	2.96905929939615e-06	hsa-mir-331
0.708534283991954	0.272872280100945	1.27457637342456e-06	2.97993291487067e-06	hsa-mir-6716
-0.535998718695207	18.3158302234467	1.37820870872865e-06	3.21103487346155e-06	hsa-mir-21
-5.06329219468424	2.76805705166272	1.46298225785163e-06	3.39538397994624e-06	hsa-mir-518b
-0.634049577806449	3.94889261779487	1.4674535829872e-06	3.39538397994624e-06	hsa-mir-576
-3.62674293066257	0.907015398385011	1.50192064956267e-06	3.46319160088163e-06	hsa-mir-892a
-5.32400136844732	2.05616990274224	1.5227232043842e-06	3.49793356856814e-06	hsa-mir-520f
-1.76879592188676	-0.095246991993811	1.53223361840566e-06	3.49793356856814e-06	hsa-mir-4454
-0.989980169703548	3.02927783889425	1.53262663063939e-06	3.49793356856814e-06	hsa-mir-651
-0.54479710047704	6.14976643414682	1.59711959291469e-06	3.63277032829071e-06	hsa-mir-324
-1.01868083466042	0.707246105788636	1.68086007102026e-06	3.81032806640066e-06	hsa-mir-3610
-0.839170816308549	0.928832008652703	1.68752151194991e-06	3.81254860107202e-06	hsa-mir-939
-0.743941196214838	2.34507856690018	1.70677500679691e-06	3.8431074817474e-06	hsa-mir-188
-1.90859127966753	-0.135816697139169	1.79928674667705e-06	4.0378642375261e-06	hsa-mir-5008
1.30096904944938	0.162461756853719	1.81679204472767e-06	4.06355820670756e-06	hsa-mir-4423
-5.07608320140164	2.67738639793436	1.82816881323784e-06	4.07541951389565e-06	hsa-mir-518c
-0.664804680330383	8.24756296575399	1.86589845685164e-06	4.14575451836904e-06	hsa-mir-625
-2.92278488320375	0.40641808525366	1.91567733449019e-06	4.24230855261688e-06	hsa-mir-514b
-1.25936957041564	0.987455608634364	2.00393494422689e-06	4.42315903807976e-06	hsa-mir-3940
-1.41398386480604	-0.0804823166150695	2.044805290679e-06	4.49857163949379e-06	hsa-mir-3944
-1.49235440011013	1.39185343487439	2.06331443348408e-06	4.52445746688829e-06	hsa-mir-487a
-0.538851711867603	7.56425596834226	2.111132384097e-06	4.61423397305892e-06	hsa-mir-629
0.328773642607228	9.02678826376897	2.2700670310006e-06	4.94550317467988e-06	hsa-let-7g
-2.79079760090217	0.145384562544194	2.55982410416966e-06	5.55871188963704e-06	hsa-mir-3161
0.86340172514362	-0.168757864932413	2.70125322528691e-06	5.84690617473392e-06	hsa-mir-378d-1
1.49030766422626	0.50220909980776	2.80969644276596e-06	6.06207817715743e-06	hsa-mir-135a-1
-1.06784610830179	0.286655694200415	3.20587184043299e-06	6.89467950298249e-06	hsa-mir-3136
0.424956303870817	12.2432225090583	3.41224716093926e-06	7.31507298718928e-06	hsa-mir-23a
-1.17469747199871	0.0974569825110411	3.55993110400183e-06	7.60736869676823e-06	hsa-mir-548au
-3.07159845431407	-0.259511535251385	3.70243955593697e-06	7.88678394296415e-06	hsa-mir-892b
-4.97274457850037	2.33354823288149	3.99288418006584e-06	8.47856102792462e-06	hsa-mir-525
-5.45494009725132	1.3564348191966	4.07805357469635e-06	8.63209447514589e-06	hsa-mir-520e
-4.6643053835125	1.20570066405442	4.62928513735357e-06	9.76808278982468e-06	hsa-mir-519c
-2.90155830395783	0.918395743648747	5.48466191797589e-06	1.15367026550527e-05	hsa-mir-4788
-5.49126304962712	2.48516825826341	5.57043185899468e-06	1.16790615654145e-05	hsa-mir-373
0.485835453120437	6.78604714140267	5.5871516579703e-06	1.16790615654145e-05	hsa-mir-130a
0.5715086586154	1.03427513671184	6.1775228570536e-06	1.28730367611272e-05	hsa-mir-6837
-5.47502450047413	2.53091635098765	6.36544329197884e-06	1.32235679533059e-05	hsa-mir-122
-4.93462347406001	1.20788200579573	7.93404424818946e-06	1.64313076868368e-05	hsa-mir-520c
-0.912103998034209	3.8511143564026	8.22802666431198e-06	1.69877104361641e-05	hsa-mir-153-2
-3.19273131975062	-0.040709253671155	8.5118093383059e-06	1.75197057239364e-05	hsa-mir-888
-1.3132461858083	0.554409809083013	8.6375037339422e-06	1.77240520045114e-05	hsa-mir-4461
0.632791916487658	1.38476450728587	9.47306074699268e-06	1.93469256529039e-05	hsa-mir-3913-1
-0.770250201749775	1.75291230142225	9.48604849449384e-06	1.93469256529039e-05	hsa-mir-3605
-1.70771164403278	-0.0296656966013472	1.01264942009568e-05	2.05905382086122e-05	hsa-mir-1305
-4.8139459578685	2.28295311256611	1.16124740111138e-05	2.354069504972e-05	hsa-mir-527
-4.10129673393816	0.7446666253122	1.19838586857906e-05	2.42203890908599e-05	hsa-mir-520d
0.647021845113014	2.21905469756104	1.36764549478538e-05	2.75582620721018e-05	hsa-mir-6842
-1.55603316494911	4.47261781593137	1.45906968037085e-05	2.93124477703246e-05	hsa-mir-431
-4.18102319411315	1.07304996156923	1.52383974212343e-05	3.05222825959649e-05	hsa-mir-520g
-4.04356009336413	3.60704258522544	1.56748037659364e-05	3.13029563301885e-05	hsa-mir-522
-1.43782480647205	0.272079206319654	1.60099319992503e-05	3.18745368895408e-05	hsa-mir-5571
-3.23391921891645	1.33944201389356	1.60560260337776e-05	3.18745368895408e-05	hsa-mir-383
-4.67912435486299	2.23843245474614	1.63416963867832e-05	3.23459536151373e-05	hsa-mir-518a-2
0.941605066460781	0.636579330782635	1.64609043612389e-05	3.2486078901151e-05	hsa-mir-504
0.804418591060007	0.643858089027046	1.69734304158011e-05	3.33993308181892e-05	hsa-mir-4521
-3.55168369405438	4.02456350521137	1.78199625467335e-05	3.49625580960765e-05	hsa-mir-516a-1
-2.1100765677329	0.83600820226886	1.93660491171046e-05	3.78851864652396e-05	hsa-mir-541
-0.633981874130737	3.35525483315096	2.03535014123864e-05	3.97011611852073e-05	hsa-mir-766
0.679009591760878	4.59575742299547	2.05546682721841e-05	3.99773403206826e-05	hsa-mir-181d
-1.82513489264806	-0.158667697635005	2.11541679827664e-05	4.10244124752494e-05	hsa-mir-876
-1.49781362132239	2.71312005643875	2.13410001560134e-05	4.12332359160738e-05	hsa-mir-412
-1.02984528189552	-0.0147496921888864	2.13847482843423e-05	4.12332359160738e-05	hsa-mir-1537
-4.44879915978349	1.95076255270165	2.18558719303071e-05	4.20208884390719e-05	hsa-mir-516b-1
0.453248228386426	8.10564176041611	2.20916666642629e-05	4.23528809477725e-05	hsa-mir-500a
-0.802418582592607	2.24699764414518	2.3532180364214e-05	4.49860200125002e-05	hsa-mir-642a
-0.710202934523954	12.0970163236777	2.79222678653952e-05	5.32268231184097e-05	hsa-mir-142
0.956665029785854	5.10267429233708	2.80281601448324e-05	5.32773242413104e-05	hsa-mir-1247
0.813579273493439	-0.11704076960276	2.84091870591474e-05	5.3849052307028e-05	hsa-mir-378d-2
-1.58382317381546	0.829201859437851	3.00067484423639e-05	5.67169808586652e-05	hsa-mir-376a-2
1.0708136258004	-0.0307561556367959	3.16498988065838e-05	5.96547249978026e-05	hsa-mir-4529
-0.680912449052408	4.91036778900828	3.34222345527734e-05	6.28188218064733e-05	hsa-mir-18a
-0.977554530056871	0.386064840260328	3.41377162979569e-05	6.39843788713103e-05	hsa-mir-639
-3.86767129802374	2.18271450761049	3.4249784348254e-05	6.40156136425583e-05	hsa-mir-517b
-3.8678976292406	2.19919956489693	3.60751460626729e-05	6.72400639112597e-05	hsa-mir-517a
-1.03422042630068	0.116755413811433	3.83643005530528e-05	7.13087137703558e-05	hsa-mir-3129
0.428901043284172	5.31122099286495	3.85617277721363e-05	7.14776777212802e-05	hsa-mir-32
-3.37255494936111	4.00393046470123	4.06488722992111e-05	7.51388245530872e-05	hsa-mir-516a-2
-3.8030521158749	0.470117428468408	4.42415466123328e-05	8.15551587276794e-05	hsa-mir-1323
-0.980720407121079	-0.135857497798217	4.54156031729648e-05	8.34900540522174e-05	hsa-mir-6793
-3.79488312174492	2.01154196309753	4.56317551266521e-05	8.36582177321954e-05	hsa-mir-518e
-0.803262449024758	1.12419661645515	4.9464327456526e-05	9.04375033333215e-05	hsa-mir-1226
-4.3171925457845	1.74604203240984	5.17915100479844e-05	9.44350631581454e-05	hsa-mir-518a-1
-0.76138922456814	1.47395127819253	6.55702788049557e-05	0.00011923484303015	hsa-mir-1245a
-0.674822325746502	3.08121925683213	7.16795028437222e-05	0.000129991747049021	hsa-mir-1296
0.374110916741168	11.0640168642084	7.455082901632e-05	0.000134834518247846	hsa-mir-27b
0.678286608976691	-0.0743814930494404	7.53167482283702e-05	0.000135853596938808	hsa-mir-6733
-0.901594201786896	0.0278215415034246	7.67010795605385e-05	0.00013797969004054	hsa-mir-4444-1
-1.1742913378612	3.02462787269275	8.30259219905906e-05	0.000148958271806648	hsa-mir-4326
0.424637132604947	13.5168951640819	8.57773662399299e-05	0.000153484300658648	hsa-mir-103a-2
-1.18431260456377	2.73626713848138	9.35994972138603e-05	0.000167035272953458	hsa-mir-485
-1.21223791765015	5.45125227169138	9.54275504776069e-05	0.000169845852441576	hsa-mir-187
0.422639703573396	13.5142624368945	9.64751251070912e-05	0.000170921978081238	hsa-mir-103a-1
-0.716373889579658	0.4502887074584	9.65416239832923e-05	0.000170921978081238	hsa-mir-4444-2
0.313996874118088	9.34450101873701	9.69196385438603e-05	0.000171139677534027	hsa-let-7i
-2.47463012480628	-0.0362830407927227	9.87194007863885e-05	0.00017386015204112	hsa-mir-4501
-1.29232306290666	1.39297805814424	9.92258153389953e-05	0.000174294560451481	hsa-mir-376a-1
-3.67476391427233	0.741407438168528	0.000109194638255209	0.00019130444456722	hsa-mir-520h
-0.929768470968301	8.70183207575615	0.000111891357965605	0.000195518492695106	hsa-mir-134
-0.56202965242699	15.8574730963745	0.000120332819979117	0.000209722914820747	hsa-mir-148a
0.56002021054856	1.37662442869444	0.000126671700298847	0.000220198732902918	hsa-mir-3913-2
-2.02661999341299	0.411399438043401	0.000129337541285893	0.000224251912668823	hsa-mir-513c
-0.953271470242988	0.162873362844065	0.000133216507989579	0.000230382156858267	hsa-mir-6783
-1.66419430633731	3.57359144196798	0.000138967654249298	0.000239710272496862	hsa-mir-509-1
-0.591665248031694	2.23950503675752	0.000151218833063966	0.000260173940989541	hsa-mir-450a-2
-3.18021064460602	0.143431104214431	0.000153812036835189	0.000263958763980593	hsa-mir-515-1
0.819991982744391	0.527040614041849	0.000156870498148427	0.000268520674126517	hsa-mir-3690-1
-1.81762504551853	2.84656412959493	0.000160607906944214	0.000274218589210096	hsa-mir-483
-3.51258802781484	0.260787551923057	0.000168337707567368	0.000286686806542396	hsa-mir-523
-0.853493070679327	3.29641508802906	0.000171622062671947	0.000291540263425003	hsa-mir-154
-1.33574685004442	-0.00260304706304591	0.0001795399954573	0.000304220547858203	hsa-mir-3664
-0.947683503004059	0.224531061279977	0.000189795171050159	0.000320787304218279	hsa-mir-3684
-1.0924288424094	1.56174568607888	0.000193352294813194	0.000325978366381038	hsa-mir-376b
-0.988633017613993	0.125697526530785	0.000202247814101139	0.000340121010681364	hsa-mir-3691
-0.552934266461605	8.01578460039157	0.000220710746323187	0.000370242276957147	hsa-mir-425
-1.56430541483376	3.66005148502204	0.000227256176055466	0.000380271556441939	hsa-mir-509-3
-3.40425873909959	1.05157332455598	0.000241933977170419	0.000403825121097888	hsa-mir-1283-2
-3.7328661258001	1.45195411374348	0.000244695593001561	0.00040742119827307	hsa-mir-521-1
0.721972948948164	4.75955839147181	0.000252654945273675	0.000419632347224346	hsa-mir-217
-2.98382153038681	0.13862641393827	0.00029068968746095	0.000481611803176043	hsa-mir-515-2
-0.986371573452902	0.387781503196153	0.000300430373850858	0.000496524090773216	hsa-mir-1229
0.503024132448804	0.782201101240884	0.000302914170474839	0.00049939903780987	hsa-mir-3199-2
-1.00994575958268	-0.15851362566409	0.000343058085676142	0.000564196018354636	hsa-mir-4784
-0.783224487240785	0.314693126809985	0.000345109463641831	0.000566182029593322	hsa-mir-3173
-3.35053459950195	0.662488299235064	0.000368056350001509	0.000601742936101062	hsa-mir-1283-1
-1.05261232263238	1.63564981699728	0.000368578758178147	0.000601742936101062	hsa-mir-7702
0.673037182494583	0.847133693532804	0.000382919801026845	0.000623638802157799	hsa-mir-6761
-0.640532866111521	0.627281484610618	0.000395492093871604	0.000642554951544422	hsa-mir-5001
-0.851563489633888	4.30360151287577	0.000399805810971882	0.00064799444242061	hsa-mir-493
-2.74891463470757	0.265401791824896	0.000453143429963218	0.000732672871097154	hsa-mir-519d
-3.28745151079895	0.855139470117058	0.00046502215470016	0.000750071792797613	hsa-mir-516b-2
-0.449498398859786	7.04716892466657	0.000479538928737382	0.000771632185090608	hsa-mir-128-1
-1.86774222179077	1.04318926102614	0.000488649133823722	0.000784410451664396	hsa-mir-499a
-1.48698532552712	3.55121572381932	0.00050467691203273	0.000808205746954564	hsa-mir-509-2
-1.16579109919866	-0.186766095541864	0.000509169866561085	0.000813459477291639	hsa-mir-641
-0.526640628809223	2.1048484021325	0.000512893934351224	0.000817462778977841	hsa-mir-550a-2
-0.802950939086626	3.79072559376375	0.000519588815896247	0.000826170842337397	hsa-mir-369
-3.41993437333915	1.19328094048852	0.000525661629048804	0.000833850952935574	hsa-mir-517c
-0.465455301734539	6.62044543384205	0.00053236022199804	0.000842485162643124	hsa-mir-128-2
0.510194839118663	6.6473805549321	0.000603091148430939	0.00095217449552273	hsa-mir-194-1
-0.597063867229474	1.03679262070199	0.000606766811049843	0.000955728944165364	hsa-mir-3682
0.501245215605459	0.555025652366795	0.000641184467328364	0.001007575591516	hsa-mir-5010
-0.642411719186286	5.47139009175217	0.000649440769593917	0.00101816531868579	hsa-mir-136
0.371242683036127	6.49587436227168	0.000659242777704347	0.00103112331897347	hsa-mir-574
-0.68839689043783	0.595056500105648	0.000684279497349658	0.00106779428539912	hsa-mir-4786
-1.42000160123368	1.49364975650076	0.00068760027146804	0.00106868396704623	hsa-mir-1224
0.564059589902981	0.034129787621114	0.000688034983254803	0.00106868396704623	hsa-mir-6514
0.753886977476021	0.419879562835237	0.000787435901863388	0.00122025286408853	hsa-mir-190b
0.407888571567262	1.54940347268306	0.000845108366091485	0.00130660763513223	hsa-mir-2110
-3.16808972704666	1.10554808429127	0.00088544743775803	0.00136582811663365	hsa-mir-599
0.261055578652128	9.42871758071542	0.000925285054858667	0.00142400521057377	hsa-let-7d
-0.724295305943723	0.450402699729064	0.00100324232230135	0.00154044759328193	hsa-mir-2116
-0.851548039386727	0.102046796555712	0.00108955650659312	0.00166916076694974	hsa-mir-4714
-0.813385506768625	0.367548046768316	0.00111910362844127	0.001710520580146	hsa-mir-4473
-1.672025445173	0.729811760225308	0.00114803781125533	0.00175075766216438	hsa-mir-1295b
-0.443168368501634	6.64180611394833	0.0011670162189034	0.00177566413352422	hsa-mir-19b-1
-0.649709422785512	0.466516355802802	0.00119576955025104	0.0018152972131639	hsa-mir-5699
-0.618597277333974	0.391352140146748	0.00122622684683152	0.00185733231201794	hsa-mir-219b
-0.692457606433115	0.370737553137198	0.00133627229581857	0.00201945655516725	hsa-mir-4791
0.991917963319023	-0.202104769479976	0.00146364408918655	0.00220697794122287	hsa-mir-211
-1.77859253777983	-0.17332448385133	0.00155568400192365	0.00234050216432908	hsa-mir-507
0.616907220669199	0.199335443437099	0.00170404755528254	0.00255797742638609	hsa-mir-5684
-0.461533117947786	5.74738694513037	0.00172064681464435	0.00257712949246954	hsa-mir-365a
-0.473824839361003	2.28215672247118	0.00178803714323281	0.00267210005146819	hsa-mir-450a-1
-0.874078490208852	0.199591572915732	0.00180755398267116	0.00269526382749411	hsa-mir-4443
-0.439302436325026	6.44824883342996	0.00181260430203069	0.00269680152253346	hsa-mir-19b-2
-0.964749014248452	-0.250364416436603	0.00182834115580034	0.00271419671580095	hsa-mir-6807
-0.474908464197817	2.07918186175657	0.00184617379937882	0.00273461946883706	hsa-mir-550a-1
-0.80921411204274	0.0159814765471926	0.00189761021802379	0.00280461774514089	hsa-mir-636
-0.909161755944448	0.12131320413112	0.00200409975279291	0.00295549655851438	hsa-mir-3187
0.430896602658265	0.412760791990129	0.00201423842363638	0.00296393417162283	hsa-mir-6755
-0.768151790283428	0.0713276009216464	0.00212036214244965	0.00311326695313723	hsa-mir-3942
0.840112397198591	-0.140852095244047	0.00213436273487946	0.00312698121201772	hsa-mir-2114
0.452589199175943	6.80625347027289	0.00216425102351364	0.00316386151803409	hsa-mir-194-2
-1.24077475198478	4.71960968669102	0.0022229961529295	0.0032426748230776	hsa-mir-204
-1.00748268376595	1.21615094154078	0.0022448593826316	0.00326746343979567	hsa-mir-561
0.508642759780413	-0.101958210331521	0.00233805487304374	0.00339574636323019	hsa-mir-6874
-0.748133186175968	1.1394333932059	0.00241840659282309	0.00350486139046284	hsa-mir-3150b
-0.772540127709858	4.48637762504307	0.00243314857545098	0.00351862649596467	hsa-mir-889
-0.541325434139153	0.561272443824853	0.00245086980580992	0.00353663148322249	hsa-mir-4742
-1.09852553693061	3.93032312393954	0.00248695788222708	0.00358100587762741	hsa-mir-551b
0.386887374615601	5.29524626981674	0.00254920501834322	0.00366277637539251	hsa-mir-330
-0.442204675369619	5.72907551833598	0.0025685720636291	0.00368271763823744	hsa-mir-365b
-1.05197117009721	0.809948614376497	0.00261831825069737	0.00374603741197854	hsa-mir-380
-0.869290403468254	-0.16845134140641	0.00263414924202454	0.00376066838595418	hsa-mir-5581
-0.657192830586964	5.11596423413217	0.00284528070303247	0.0040534678380781	hsa-mir-337
-1.16058965636571	0.956222060145743	0.00288399071558943	0.00409991053000107	hsa-mir-1304
-1.55432398363406	1.15486523651413	0.00291624285817551	0.00413699568252805	hsa-mir-506
-0.486286036609002	0.644297904724184	0.00299829050662252	0.00424441546401627	hsa-mir-643
0.342259652308913	7.72635785065581	0.00300697553390943	0.00424774859632259	hsa-mir-542
0.672782542470496	0.377773127061759	0.00304557200299961	0.00429323280254777	hsa-mir-216a
-0.96954758452999	1.19296095944252	0.00316815116416129	0.00445666547411367	hsa-mir-433
0.292549979613159	13.5491765900948	0.0034749188423155	0.00487797184768556	hsa-mir-25
-1.75718005254455	0.797057130464553	0.00375777884364275	0.00526402840101104	hsa-mir-449b
0.36142044223391	6.87906821336314	0.0040307397859426	0.00563463832576559	hsa-mir-132
-1.1535635788583	6.60887884915762	0.00420266898704436	0.00586276692371469	hsa-mir-508
0.282549357217691	9.55281852483949	0.0042487885844308	0.00591480734471591	hsa-mir-26b
-0.781473921386495	1.28020267712097	0.00454370472827037	0.00631226888751432	hsa-mir-543
-1.02266408454104	0.306179248891372	0.00467548331607032	0.00648192005182476	hsa-mir-329-2
0.454536168209792	0.0278029563588562	0.00478961966457558	0.00662646349470147	hsa-mir-5187
-0.721300689953022	-0.0874136604310157	0.00494864758283378	0.00682141873509566	hsa-mir-320c-2
-1.03734996643426	-0.127514949987396	0.00495086575855676	0.00682141873509566	hsa-mir-1185-1
-1.67630458423161	0.105520010665049	0.00518083034570732	0.00712364172534757	hsa-mir-449c
0.351380401093628	6.38341847880154	0.00519812673799757	0.0071328078552073	hsa-mir-2355
-0.784028640348529	2.87041727614584	0.00524209035819706	0.00717845434765353	hsa-mir-215
-0.513808604490853	5.22931242593799	0.00661313425844216	0.00903315781306101	hsa-mir-4662a
-0.708006784596158	2.07365119562243	0.00662341824743073	0.00903315781306101	hsa-mir-496
-1.541248557336	6.00306101437918	0.00668324101427466	0.00909625703971257	hsa-mir-184
-1.36773705172921	3.84521304344308	0.00671723323086424	0.00912401517795527	hsa-mir-5683
0.820536550372897	12.7812094085084	0.00678521797194346	0.00919773991752335	hsa-mir-375
-0.612273522849797	-0.0365222519292605	0.00715796135820644	0.00968345175676717	hsa-mir-5706
-0.773542159993224	-0.172686444200046	0.00742036522322407	0.0100182395669685	hsa-mir-3194
-0.859739677732902	0.0840924741522215	0.00764662216389136	0.0103029788593797	hsa-mir-4758
0.583394683441943	0.983578619999045	0.0081511053871248	0.0109607048391999	hsa-mir-676
-0.539476030142161	4.67545876160228	0.00825636326219633	0.0110800394978675	hsa-mir-382
0.46352938136787	2.27174696453116	0.00827361470101121	0.011081028871015	hsa-mir-3130-2
-0.806398417486105	-0.0910009939237906	0.00850183180854512	0.0113640022779557	hsa-mir-6777
-0.502793273933977	1.42717230146141	0.00866984313340525	0.0115655362674253	hsa-mir-6509
-0.509550083175208	0.221574487014856	0.00883773669341889	0.0117661137327065	hsa-mir-6516
-0.610362595981666	0.365603734069249	0.00928980692172337	0.0123434860286661	hsa-mir-153-1
-0.552891162200186	0.202844314093244	0.00956900917947822	0.0126893382597429	hsa-mir-6820
-0.298637767440135	6.89633910293462	0.0104154914541642	0.0137846050606394	hsa-mir-222
-1.95703398588754	0.585303805057156	0.0107060009561762	0.0141411941763666	hsa-mir-1298
-0.790913788198296	1.23049776799955	0.0113163810459491	0.0149180583140115	hsa-mir-1270
-0.618108462299828	1.29642697046543	0.0115016192536808	0.0151325225867056	hsa-mir-1295a
0.308257938674963	8.71285231234352	0.0123611137313646	0.0162315211619289	hsa-mir-29b-2
-0.941055498865184	0.201412065020646	0.0129296356765744	0.0169448936308231	hsa-mir-329-1
-0.656931363446724	5.45257062312842	0.0130453558319611	0.017063223710031	hsa-mir-20b
-0.60328970907359	5.14872919394372	0.01338338011341	0.0174712997200352	hsa-mir-654
-0.735077290017255	0.435713921124582	0.0135830023495809	0.0176841866322589	hsa-mir-656
0.918893880240439	1.54498509861765	0.0135991658751797	0.0176841866322589	hsa-mir-552
0.375808007384508	0.197292615632507	0.0136598847941579	0.0177287866477369	hsa-mir-320c-1
-2.18025125576765	0.263683328082764	0.0143647422509686	0.0186076101359072	hsa-mir-521-2
-0.627445332602395	2.55150539287606	0.0156933153083906	0.0202894307744318	hsa-mir-6720
-0.580640540624624	-0.0442820637197035	0.0159469113949185	0.0205776491269044	hsa-mir-6798
-0.661415056344672	0.221281827671469	0.0168567381055246	0.0217099256598983	hsa-mir-549a
-0.253618162848357	9.70021561618871	0.0174309489161905	0.0223745832368381	hsa-mir-106b
-0.59988002613421	3.64537172334389	0.0174395037747635	0.0223745832368381	hsa-mir-370
0.52820298641932	0.0950319493056855	0.0187824602323772	0.0240515855265746	hsa-mir-4724
-0.630445258201139	-0.006898030459283	0.0196558623390892	0.0251220640562454	hsa-mir-320d-1
-1.04568611907741	0.401258947548278	0.0204846338639381	0.0261315386363164	hsa-mir-489
-0.258717297264446	3.62086216819056	0.0205559460628423	0.0261727510591408	hsa-mir-4677
-0.691145167729782	3.56464189993362	0.0225134384924998	0.0286108280842186	hsa-mir-432
0.51225331486915	-0.215802145496679	0.022685548055507	0.0287529573770549	hsa-mir-3622a
0.2749984644286	8.94195053305688	0.022710979746407	0.0287529573770549	hsa-mir-320a
0.372144520398081	-0.175691817833416	0.0237361873298564	0.0299943158160708	hsa-mir-4685
0.282177411879816	2.29042242560498	0.0242806196929145	0.0306246161916272	hsa-mir-3934
-0.666373151620345	0.0415241134298852	0.025645265547112	0.0322851279214112	hsa-mir-548s
0.210535454609929	6.30049028609266	0.0260881608882023	0.0327811909288085	hsa-mir-484
-0.49947358088723	2.975545251649	0.0284647605411314	0.0357006622861667	hsa-mir-376c
-0.558057692919055	-0.102083518090958	0.0290724377640297	0.0363947868277312	hsa-mir-6875
-0.367629767926302	8.9756371211377	0.0296676882491016	0.0370707985384491	hsa-mir-20a
0.408961520242759	5.78717979550177	0.0313298540707306	0.039074966694164	hsa-mir-381
0.314885708000026	-0.0762140801962124	0.031469816521303	0.0391767103632547	hsa-mir-3064
-0.531613445557749	4.73973519581339	0.033485865062161	0.0416092878827963	hsa-mir-758
-0.673668323617702	-0.00492423294043369	0.0352390280045786	0.0437068166193572	hsa-mir-4707
-0.414754341287679	3.02118302325752	0.0359524801562317	0.0445094357653717	hsa-mir-212
0.383913597814216	2.2582655776179	0.0360469843961384	0.0445442477528708	hsa-mir-3130-1
-0.884635909370903	4.0241893922314	0.0375348609601195	0.0462975950445592	hsa-mir-514a-1
-0.489968672567037	2.33688663066216	0.0383189614494793	0.0471780240965148	hsa-mir-299
0.264696749874184	0.220921109771298	0.0387632471099054	0.0476376168694992	hsa-mir-3909
-0.55384456905816	-0.00162292037509579	0.0397404836010849	0.0487492952400877	hsa-mir-632
-0.504368741974895	-0.126377314703402	0.0414856410107121	0.0507971991207807	hsa-mir-1284
-0.886979961755152	4.02571426814571	0.0420298984812763	0.05136987592156	hsa-mir-514a-3
0.22998801235471	11.2468298375855	0.0423325748736513	0.0516457413458546	hsa-mir-27a
-0.533508708525725	-0.0436141503856677	0.0427083063419126	0.0520095708809862	hsa-mir-4762
-0.600667475634696	-0.0548103641997671	0.0431110654204318	0.0524049364078075	hsa-mir-548k
-0.566348873660638	2.31590549292407	0.044624762969939	0.0541468642908301	hsa-mir-592
-0.876930378157907	4.02555381380342	0.0451108302036242	0.0546378466906712	hsa-mir-514a-2
0.369064599688327	0.104908196281255	0.0455689415938186	0.055093260917932	hsa-mir-3678
0.530957643035146	0.825653644975844	0.0459507191422115	0.0554549146482445	hsa-mir-5698
0.345122437666519	0.451682666617494	0.046199843583997	0.0556554668668976	hsa-mir-548j
0.411334771243854	0.756880420881914	0.0482580485971735	0.0580307358578914	hsa-mir-18b
0.445711886339395	0.657596454809109	0.0545822347591151	0.0655182102385801	hsa-mir-618
-0.256894071963693	8.76312160342785	0.0555697870212369	0.0665845126629464	hsa-mir-152
-0.35456233006324	5.09657021240105	0.0570731722996292	0.0682639903975958	hsa-mir-1180
0.245867276598009	2.85766042038232	0.0611763891973334	0.0730415607676347	hsa-mir-500b
-0.264458198915894	3.71322225090894	0.0613386590644457	0.0731052224373767	hsa-mir-942
-0.439725953175352	2.31978897975195	0.0623822495994703	0.0742171799312847	hsa-mir-377
0.398269342493814	6.75136259213398	0.0659990929845099	0.0783812237037277	hsa-mir-584
-0.552276517808373	-0.231754562789093	0.0679849232526562	0.0805833791658719	hsa-mir-658
-0.281339547147603	5.0990699061305	0.0680935558674357	0.0805833791658719	hsa-mir-214
-0.278167910679484	9.19141666801649	0.0697992897451011	0.0824565553150755	hsa-mir-155
-0.435501876631602	3.16790225988195	0.0700602745593439	0.0826194098933563	hsa-mir-495
-0.350564961008192	-0.161188529723381	0.0761538285907918	0.0896477526042479	hsa-mir-6815
-0.229700919499632	10.1380812694487	0.0769410059772459	0.0902905657058356	hsa-mir-17
0.152470530372065	10.4053065436477	0.0769690068312041	0.0902905657058356	hsa-mir-24-1
0.150172790804198	10.4147164005902	0.0822858168568203	0.0963591328288419	hsa-mir-24-2
-0.156467141888839	8.30489104625945	0.0861351590870008	0.100691100605187	hsa-mir-186
-0.448869583774955	-0.131164285760701	0.0878346450656669	0.102499211894022	hsa-mir-6125
-0.476574832057956	1.77712908496281	0.0884913176529747	0.103086239835323	hsa-mir-655
-0.933101363611092	-0.225847297039755	0.0889472214134088	0.103437756617673	hsa-mir-3681
0.259269800233986	0.95858926631483	0.0894046915633443	0.103758146678463	hsa-mir-3922
-0.179215385588542	8.35637815541761	0.0895319924393888	0.103758146678463	hsa-mir-15b
0.24187347958683	4.09063116095629	0.0915826178358363	0.105951614772148	hsa-mir-362
-0.482679095459326	4.23425762030602	0.092460660289457	0.106783309904003	hsa-mir-410
0.271419431094429	8.80366792178825	0.0938296776453344	0.10817820223371	hsa-mir-582
-0.588733045025527	-0.132300705119838	0.0951861260863592	0.10955384323147	hsa-mir-3667
-0.621355792171699	1.55974778320358	0.0979062588780661	0.112491609087641	hsa-mir-935
0.467740414865016	0.12483349087126	0.101474653523664	0.116392294896374	hsa-mir-4636
-0.19646765752041	8.58570102142088	0.110977139057473	0.127074505644308	hsa-mir-16-2
-0.340465079558138	0.0142278024068357	0.121597605308493	0.138998284773422	hsa-mir-5696
-0.342784276769016	2.5449505198545	0.123283064754226	0.140685266071574	hsa-mir-487b
-0.399736535626598	-0.0529305575463831	0.129968891654543	0.148063032767739	hsa-mir-6877
-0.191862092369576	3.70653975691743	0.130350013394837	0.148245523708366	hsa-mir-3613
-0.326504814052574	3.08180043403769	0.136946212602794	0.155483770992343	hsa-mir-411
-0.17987884471837	8.54611583386764	0.144538153974498	0.163826184656906	hsa-mir-16-1
-0.159206310471589	8.68668635320192	0.144943534455891	0.164008619932383	hsa-mir-197
-0.430869001570609	4.53754543574907	0.148661151223561	0.167932041196986	hsa-mir-653
0.126014368127981	11.47806301014	0.152656320876754	0.172155279509751	hsa-mir-151a
0.174818178505519	8.6282837607382	0.168253923018671	0.189426816015987	hsa-mir-29b-1
-0.323366602630045	2.14695271536842	0.180461663468402	0.20283044587487	hsa-mir-95
0.263030170731845	-0.217018396626748	0.187050070982415	0.209883942523746	hsa-mir-1181
-0.612687633445326	2.63439716089436	0.217110627569253	0.243207397494105	hsa-mir-449a
0.255237945777148	-0.154292909917846	0.222604018669835	0.248945494212432	hsa-mir-3191
-0.167796290732769	12.7405726700747	0.22527244460738	0.251510499719721	hsa-mir-92a-2
0.160931925976583	1.78168254724392	0.226583937229555	0.252554521397062	hsa-mir-491
0.228145354937612	0.0644313740399465	0.228353971117747	0.254105331044789	hsa-mir-4660
-0.159910799949473	11.807265140196	0.233980569484249	0.259935367754853	hsa-mir-199b
-0.141010624119379	5.85601712462882	0.239865743310104	0.26603291530757	hsa-mir-339
-0.205126372304176	0.997200893369533	0.245607178633524	0.2719511829424	hsa-mir-1228
-0.207358960283285	0.317576770437372	0.255515533840697	0.282456216156685	hsa-mir-3941
-0.265862922678572	0.891086015786193	0.25744433181446	0.284120306986024	hsa-mir-3917
-0.240193587105439	9.76821982669142	0.260869279345734	0.287427399738896	hsa-mir-379
-0.367428672335825	-0.227182916784188	0.262727777532596	0.289000555285856	hsa-mir-6730
-0.19486002814935	0.240340844608369	0.26674836364309	0.292942965637501	hsa-mir-548e
-0.271781700911311	0.110261392139366	0.270030484423794	0.296062835046349	hsa-mir-1255a
0.0988947985179527	6.02492047661301	0.274044030347025	0.299973155567461	hsa-mir-98
-0.152078153943843	12.8484133387048	0.274496624189592	0.299979209822828	hsa-mir-92a-1
-0.207025839753667	0.307085635704201	0.281548993569077	0.307185975097318	hsa-mir-1288
-0.339191084799255	-0.236023959451024	0.28580845677441	0.311327068986411	hsa-mir-1538
0.203870994208389	0.955417399238834	0.305434870821694	0.332166609921161	hsa-mir-1262
0.101036408827794	4.42099347252895	0.320044648654394	0.347491843441907	hsa-mir-340
0.118279431734054	5.4152305413276	0.328955007777052	0.356589354149276	hsa-mir-328
0.396778581082876	0.295796133785429	0.333477838064887	0.360909079583127	hsa-mir-1251
-0.39866873404762	-0.0900925445356226	0.34983996583802	0.378007434907104	hsa-mir-219a-2
0.115234263024494	7.03566394055176	0.398247217055436	0.429620390103212	hsa-mir-92b
-0.111751190202952	11.4536657974521	0.400918811245124	0.431808222063368	hsa-mir-199a-2
0.121803306660975	-0.124456952968183	0.405501325003448	0.436043892752105	hsa-mir-5091
-0.274152003992688	0.747383807725892	0.409471591934859	0.439608701101265	hsa-mir-4728
0.133770851405939	0.267992435985059	0.439401125316307	0.469907506254331	hsa-mir-4676
0.193669679557768	0.029261223783184	0.439716607916198	0.469907506254331	hsa-mir-885
0.113547058500771	1.14901121066081	0.439794208536095	0.469907506254331	hsa-mir-550a-3
0.162716903663748	4.14010001464659	0.445195397308292	0.474922275983885	hsa-mir-363
0.197341201993392	0.000277129525146212	0.464290824730169	0.494506576815784	hsa-mir-2115
-0.0980153923682446	9.5606275083004	0.480544823790452	0.511007253190798	hsa-mir-378a
0.148701452657069	-0.203987594289692	0.511003214236651	0.542536640431634	hsa-mir-6868
-0.195718485645179	-0.189341802598291	0.529723394897241	0.561523535507185	hsa-mir-7155
-0.135657370133837	0.962985104048548	0.539995016096881	0.571508920821778	hsa-mir-6511b-2
0.119038643274409	0.0570717556706528	0.560551245259719	0.592330528455546	hsa-mir-665
-0.0726833193826343	1.33483251121283	0.580711607682071	0.612669007475895	hsa-mir-659
0.0620342844186052	5.05497814523343	0.599177497889874	0.631158714417748	hsa-mir-874
0.077705417757456	-0.154706285908286	0.603777652294866	0.635007530861842	hsa-mir-6852
-0.165593758156736	-0.228354248391026	0.608103237349078	0.63855598162947	hsa-mir-5703
-0.116249001829448	2.88242199460054	0.630499826693317	0.661039662048775	hsa-mir-887
-0.122942861360425	-0.134041885818577	0.649239310299141	0.679624925445746	hsa-mir-3680-1
0.0989306985885433	-0.0534821809593522	0.650455016717728	0.679836941148903	hsa-mir-548o
0.090542660669829	-0.146671809721868	0.659835656138812	0.687688956663489	hsa-mir-6808
-0.0839197092850064	9.7377351321307	0.66001741891399	0.687688956663489	hsa-mir-127
-0.0718236019458738	7.44224701700104	0.661697280299395	0.688370348962626	hsa-mir-146a
0.047505107818728	7.66314640219466	0.665532293815816	0.691288187539338	hsa-mir-342
0.0339852153598449	12.3480708807531	0.670260288797434	0.695123112493166	hsa-mir-28
-0.0941018824278134	0.820559232488519	0.687302688535115	0.711697691368923	hsa-mir-7705
-0.0444367624703525	5.83169360369505	0.732701446785324	0.757538783964487	hsa-mir-501
0.114641367084052	-0.122612538043563	0.739439947864428	0.763329546180048	hsa-mir-488
-0.040946256886237	10.7217967412587	0.767250707602843	0.790822157913222	hsa-mir-199a-1
-0.0671123396677677	0.185333466430981	0.772882645555481	0.795405299337006	hsa-mir-3157
0.0488288664318809	13.6171852947595	0.780857384103641	0.802381783665457	hsa-mir-10b
0.0286734342180241	-0.171737000480573	0.805015134310153	0.825940604162252	hsa-mir-6803
0.0318091048201547	-0.0819847819681308	0.815956184100866	0.835887938216307	hsa-mir-6802
-0.0597060462474736	-0.0435113896912969	0.823373801116745	0.842200945959353	hsa-mir-548o-2
0.0177466738774061	6.55014089636878	0.841852229863647	0.859791242372157	hsa-mir-589
0.0471014115660765	1.23967679095184	0.844533504267195	0.861218816661531	hsa-mir-551a
0.0310567449060503	3.35479127975153	0.852187387212566	0.867705215204297	hsa-mir-1266
-0.0229550758092234	1.50543435209228	0.867977283819929	0.882443571883595	hsa-mir-6854
0.0690015860389677	-0.103214091624739	0.873535513994858	0.886750877292814	hsa-mir-320d-2
-0.0466384574721772	0.638502736518908	0.893051874814466	0.905193063444874	hsa-mir-580
0.0107903309527385	7.71240427885763	0.913392546277057	0.924413874135603	hsa-mir-148b
-0.000628327630572558	2.96761960360415	0.935806420399378	0.945671849530095	hsa-mir-3615
-0.0189987848953552	0.923731104459382	0.968449583371315	0.977187474349101	hsa-mir-6511b-1
-0.00589382232639554	3.08062323013071	0.971077469063836	0.978367840453204	hsa-mir-3074
-0.0206797430914636	1.25375081848691	0.976100693417551	0.981954370739395	hsa-mir-6718
0.0195639310117264	0.0473410988173371	0.995565444368417	1	hsa-mir-5003
-0.00409607885724763	7.26906027914941	0.998840517708793	1	hsa-mir-335
-0.0217697894657385	-0.0538959280292164	1	1	hsa-mir-4645
-0.0160447399752008	2.43933263602885	1	1	hsa-mir-934
