# Supplementary material for: Bioinformatics prediction of differential miRNAs in non-small cell lung cancer
Source: PLoS One. 2021 Jul 21;16(7):e0254854. doi: 10.1371/journal.pone.0254854 (PMC8294502; doi:10.1371/journal.pone.0254854)
Supplement: S1 File — (ZIP) [file pone.0254854.s001.zip › S1_File/Source code used for bioinformatics analysis/NSCLC.r]

library(limma)
library(edgeR)
library(biomaRt)
library(GEOquery)
library(pheatmap)
library(GDCRNATools)
library(LncPath)
library(EnhancedVolcano)
library("VennDiagram")
setwd('F://Data/to/Script')
mRNA<-read.table('LUSC.DEG.mRNA.txt',header = T)
miRNA<-read.table('LUSC.DEG.miRNA.txt',header = T)
miRNA2<-read.table('LUSC.DEG.miRNA.GSE135918.txt',header = T,sep = '\t')
miRNA2<-na.omit(miRNA2)
EnhancedVolcano(miRNA2,
                lab = miRNA2$miRNA_ID,
                x='logFC',
                y='adj.P.Val',
                xlim = c(-8,8),
                pCutoff = 0.05,
                FCcutoff = 2,
                title = '',
                subtitle = "",
                transcriptLabSize = 0.0,
                transcriptLabCol = "white",
                cutoffLineType = "blank",
                transcriptPointSize = 2)+
  ggtitle("NSCLC_Tumor vs NSCLC_Normal miRNA")+
  theme(plot.title = element_text(hjust = 0.5, vjust=2))

DEG.miRNA<-miRNA[which(abs(miRNA$logFC)>2),]
DEG.miRNA2<-miRNA2[which(abs(miRNA2$logFC)>2),]
DEG.miRNA<-DEG.miRNA[which(DEG.miRNA$PValue<0.05),]
DEG.miRNA2<-DEG.miRNA2[which(DEG.miRNA2$adj.P.Val<0.05),]

draw.pairwise.venn(area1 = length(DEG.miRNA$miRNA.symbol),
                   area2 = length(DEG.miRNA2$miRNA_ID),
                   cross.area = length(intersect(DEG.miRNA$miRNA.symbol,DEG.miRNA2$miRNA_ID)),
                   cex = rep(2.5,3),
                   label.col = "white",
                   fontface = rep('bold',3),
                   category = c('TCGA', 'GSE135918'),
                   cat.fontface = "bold",
                   cat.cex = 2.5,
                   margin = 0.05,
                   cat.dist = 0.05,
                   cat.pos = c(185, 355), 
                   cat.just = list(c(-0.01, -0.01), c(1.5, 1.5)),
                   cat.col = c("red", "blue"),
                   ext.line.lty = "dashed",
                   scaled = FALSE,
                   fill = c("red", "blue"))

IsmiRNA<-intersect(DEG.miRNA$miRNA.symbol,DEG.miRNA2$miRNA_ID)
IsmiRExp<-data.frame()
for (i in seq(IsmiRNA)) {
  aa<-which(miRNA$miRNA.symbol==IsmiRNA[i])
  IsmiRExp<-rbind(IsmiRExp,miRNA[aa,])
}


lncRNA<-read.table('LUSC.DEG.lncRNA.txt',header = T)
lncRNA<-na.omit(lncRNA)
lncDB<-read.table('lncDB.split.txt',header = F,sep = ',')

UpRNA<-lncRNA[which(as.integer(lncRNA$logFC)> 3),]
DwRNA<-lncRNA[which(as.integer(lncRNA$logFC)< -4),]
Sig.Up<-UpRNA[which(UpRNA$PValue<0.05),]
Sig.Dw<-DwRNA[which(DwRNA$PValue<0.05),]
Lnc.Up<-as.character(Sig.Up$lncRNA.symbol)
Lnc.Dw<-as.character(Sig.Dw$lncRNA.symbol)
Lnc.Up<-Lnc.Up[!duplicated(Lnc.Up)]
Lnc.Dw<-Lnc.Dw[!duplicated(Lnc.Dw)]
DAB.lnc<-read.table('DB_LNCipedia01.txt',header = T, stringsAsFactors = F, sep = '\t')
Lnc.Up<-as.data.frame(Lnc.Up)
Lnc.Dw<-as.data.frame(Lnc.Dw)
Anno.Up<-merge(x=Lnc.Up, y=DAB.lnc,by.x = "Lnc.Up", by.y = "ensemblGeneID", all.x = TRUE)
Anno.Up<-na.omit(Anno.Up)
Anno.Dw<-merge(x=Lnc.Dw, y=DAB.lnc,by.x = "Lnc.Dw", by.y = "ensemblGeneID", all.x = TRUE)
Anno.Dw<-na.omit(Anno.Dw)


TarDw<-data.frame()
TarUp<-data.frame()
Name.Up<-Anno.Up$Lnc.Up
Name.Dw<-Anno.Dw$Lnc.Dw
for (i in seq(length(Name.Up))) {
  aa<-which(lncDB$V1==as.character(Name.Up[i]))
  TarUp<-rbind(TarUp,lncDB[aa,])
  }

for (i in seq(length(Name.Dw))) {
  aa<-which(lncDB$V1==as.character(Name.Dw[i]))
  TarDw<-rbind(TarDw,lncDB[aa,])
}

TarDw<-merge(x=TarDw,y=Anno.Dw,by.x = "V1",by.y = "Lnc.Dw",all.x = TRUE)
TarUp<-merge(x=TarUp,y=Anno.Up,by.x = "V1",by.y = "Lnc.Up",all.x = TRUE)


mRDB<-read.csv('hsa_miRTarBase.split.csv',header = T,sep = ',',quote = "")
mRNA<-read.table('LUSC.DEG.mRNA.Anno.txt',header = T,sep = '\t')
Tars<-data.frame()
Name.mRNA<-mRNA$Gene.symbol

for (i in seq(length(Name.mRNA))) {
  aa<-which(mRDB$Target.Gene==as.character(Name.mRNA[i]))
  Tars<-rbind(Tars,mRDB[aa,])
}
Tars<-Tars[,c(2,4)]

TarDw<-read.table('Tar.Lnc.Dw.txt',header = T)
TarDw<-TarDw[,c(2,3)]
TarDw$attr<-rep('lncRNA',length(TarDw$lncipediaGeneID))
TarUp<-read.table('Tar.Lnc.Up.txt',header = T)
TarUp<-TarUp[,c(2,3)]
TarUp$attr<-rep('lncRNA',length(TarUp$lncipediaGeneID))
all.TarDw<-merge(x=Tars,y=TarDw,by.x = "miRNA",by.y = "V2",all.x = TRUE)
all.TarUp<-merge(x=Tars,y=TarUp,by.x = "miRNA",by.y = "V2",all.x = TRUE)
all.TarDw$type<-rep('gene',length(all.TarDw$Target.Gene))
all.TarUp$type<-rep('gene',length(all.TarUp$Target.Gene))


all.targetDw.gene<-all.TarDw[,c(1,2,5)]
all.targetDw.lnc<-all.TarDw[,c(1,3,4)]
colnames(all.targetDw.gene)<-c('miRNA','Target','type')
colnames(all.targetDw.lnc)<-c('miRNA','Target','type')
all.nodes.Dw<-rbind(all.targetDw.gene,all.targetDw.lnc)

all.targetUp.gene<-all.TarUp[,c(1,2,5)]
all.targetUp.lnc<-all.TarUp[,c(1,3,4)]
colnames(all.targetUp.gene)<-c('miRNA','Target','type')
colnames(all.targetUp.lnc)<-c('miRNA','Target','type')
all.nodes.Up<-rbind(all.targetUp.gene,all.targetUp.lnc)
Node.Dw<-all.nodes.Dw$Target
Node.Dw<-Node.Dw[!duplicated(Node.Dw)]

Node.Up<-all.nodes.Up$Target
Node.Up<-Node.Up[!duplicated(Node.Up)]

DEmiRNA<-read.table('Exp.miRNA.txt',header = T)
Name.miRNA<-DEmiRNA$miRNA.symbol

SC.tar.dw<-data.frame()
for (i in seq(length(Name.miRNA))) {
  aa<-which(all.nodes.Dw$miRNA==as.character(Name.miRNA[i]))
  SC.tar.dw<-rbind(all.nodes.Dw[aa,],SC.tar.dw)
}

SC.tar.up<-data.frame()
for (i in seq(length(Name.miRNA))) {
  aa<-which(all.nodes.Up$miRNA==as.character(Name.miRNA[i]))
  SC.tar.up<-rbind(all.nodes.Up[aa,],SC.tar.up)
}

SC.tar.dw<-na.omit(SC.tar.dw)
SC.tar.up<-na.omit(SC.tar.up)
